# Supplementary material for: Exposure of South African Abattoir Workers to Coxiella burnetii
Source: Trop Med Infect Dis. 2022 Feb 16;7(2):28. doi: 10.3390/tropicalmed7020028 (PMC8879252; doi:10.3390/tropicalmed7020028)
Supplement: Supplementary file 1 [file tropicalmed-07-00028-s001.zip]

Archive with 1 entries (1 files):
- tropicalmed-1570362-supplementary.xlsx
