# Supplementary material for: Exposure of South African Abattoir Workers to Coxiella burnetii
Source: Trop Med Infect Dis. 2022 Feb 16;7(2):28. doi: 10.3390/tropicalmed7020028 (PMC8879252; doi:10.3390/tropicalmed7020028)
Supplement: Supplementary file 1 [file tropicalmed-07-00028-s001.zip › tropicalmed-1570362-supplementary.xlsx]

## Sheet: Table S1
Table S1: The serological status for C. burnetii and questionnaire responses for the variables analyzed in the abattoir survey, South Africa, 2018.
Human_ID	qfever_final	years_employed	o_livestock	o_cattle	o_sheep	o_goats	o_pigs	o_poultry	injury_sharp	raw_meat	sl_cattle	sl_pigs	source_private	source_communal	source_auction	source_consumption	equip_gloves	equip_mask	equip_goggles	sex	ethnicity	age	educ	job	schedule	prev_work	act_receive	act_dress	act_freeze	act_package	act_hides	act_water	act_transport	act_clean_equip	act_clean_slaughter	act_clean_out	act_micro	act_inspection	act_clinical	act_other_contact	duration_contact	ppe	tick_bite	any_chronic	sl_single_spp	source_feedlot	abat_size	pw	abat_thruput
RVF18HB-0001	negative	2	0	0	0	0	0	0	0	0	1	0	1	0	1	1	1	1	1	female	black_african	35	secondary school	not working within the abattoir area	full time	other	no	no	yes	no	no	yes	yes	yes	yes	no	no	no	no	no	whole day	regularly or always	no	1	0	0	small	1.55556	low
RVF18HB-0002	negative		0	0	0	0	0	0	1	0	1	0	1	0	1	1	1	1	1	female	black_african	30	secondary school	working within the abattoir area	full time	abattoir/butchery	no	no	yes	yes	no	yes	yes	yes	yes	yes	no	no	no	no	whole day	regularly or always	no	1	0	0	small	1.55556	low
RVF18HB-0003	positive		0	0	0	0	0	0	1	0	1	0	1	0	1	1	1	1	1	male	black_african	25	higher education	working within the abattoir area	full time	other	yes	yes	no	no	no	no	no	yes	yes	no	no	yes	yes	no	whole day	regularly or always	no	1	0	0	small	1.55556	low
RVF18HB-0004	negative	10	0	0	0	0	0	0	1	0	1	0	1	0	1	1	1	1	1	female	black_african	57	primary school	working within the abattoir area	full time	other	no	no	yes	yes	yes	yes	yes	yes	yes	no	no	no	no	no	whole day	regularly or always	no	0	0	0	small	1.55556	low
RVF18HB-0005	positive	7	0	0	0	0	0	0	0	0	1	0	1	0	1	1	1	1	1	female	black_african	60	primary school	working within the abattoir area	full time	other	no	no	yes	yes	yes	yes	yes	yes	yes	yes	no	no	no	no	whole day	never or sometimes	no	0	0	0	small	1.55556	low
RVF18HB-0006	negative	10	0	0	0	0	0	0	0	0	1	0	1	0	1	1	1	1	1	male	black_african	42	secondary school	working within the abattoir area	full time	other	yes	no	yes	yes	no	yes	yes	yes	yes	yes	no	no	no	no	whole day	never or sometimes	no	0	0	0	small	1.55556	low
RVF18HB-0007	positive	8	0	0	0	0	0	0	1	0	1	0	1	0	1	1	1	1	1	male	black_african	31	secondary school	working within the abattoir area	full time	other	no	yes	yes	yes	no	yes	yes	yes	yes	yes	no	yes	no	no	whole day	regularly or always	no	0	0	0	small	1.55556	low
RVF18HB-0008	negative	4	0	0	0	0	0	0	1	0	1	0	1	0	1	1	1	1	1	male	black_african	51	primary school	working within the abattoir area	full time	agriculture	no	yes	yes	yes	no	yes	yes	yes	yes	yes	no	no	no	no	whole day	regularly or always	no	1	0	0	small	1.55556	low
RVF18HB-0009	negative	3	0	0	0	0	0	0	1	0	1	0	1	0	1	1	1	1	1	male	black_african	27	secondary school	working within the abattoir area	full time	other	yes	yes	no	yes	yes	no	yes	yes	yes	yes	yes	yes	yes	no	whole day	regularly or always	no	0	0	0	small	1.55556	low
RVF18HB-0010	positive	11	1	1	0	0	0	0	1	1	1	1	1	1	1	1	0	0	0	male	white	38	higher education	working within the abattoir area	full time	agriculture	yes	yes	yes	yes	yes	yes	yes	yes	yes	yes	yes	yes	yes	no	< 1/2 day	regularly or always	yes	0	0	0	small	1	low
RVF18HB-0011	negative	7	0	0	0	0	0	0	1	1	1	1	1	1	1	1	0	0	0	male	black_african	34	secondary school	working within the abattoir area	full time	abattoir/butchery	yes	yes	no	no	no	no	yes	yes	yes	yes	no	no	no	no	whole day	never or sometimes	yes	0	0	0	small	1	low
RVF18HB-0012	negative	7	0	0	0	0	0	0	0	0	1	1	1	1	1	1	0	0	0	male	black_african	75	none	working within the abattoir area	full time	agriculture	yes	yes	yes	no	no	no	no	yes	yes	yes	no	no	no	no	< 1/2 day	regularly or always	no	0	0	0	small	1	low
RVF18HB-0013	positive	20	0	0	0	0	0	0	1	0	1	1	1	1	1	1	0	0	0	male	black_african	48	none	working within the abattoir area	full time	agriculture	no	yes	yes	yes	no	yes	yes	yes	yes	yes	no	no	no	no	< 1/2 day	regularly or always	yes	0	0	0	small	1	low
RVF18HB-0014	negative		0	0	0	0	0	0	0	0	1	1	1	1	1	1	0	0	0	male	black_african	42	primary school	working within the abattoir area	full time	abattoir/butchery	yes	yes	yes	yes	yes	yes	yes	yes	yes	yes	no	no	no	no	whole day	regularly or always	no	1	0	0	small	1	low
RVF18HB-0015	negative	8	0	0	0	0	0	0	1	1	1	1	1	1	1	1	0	0	0	male	black_african	43	primary school	working within the abattoir area	full time	other	yes	yes	yes	yes	yes	yes	yes	yes	yes	yes	no	no	no	no	whole day	regularly or always	no	0	0	0	small	1	low
RVF18HB-0016	negative	2	0	0	0	0	0	0	0	0	1	1	1	0	1	1	1	0	0	female	black_african	41	secondary school	not working within the abattoir area	full time	other	no	no	no	no	no	no	no	no	no	no	no	no	no	no	whole day	regularly or always	no	1	0	0	medium	2.41667	low
RVF18HB-0017	negative	2	0	0	0	0	0	0			1	1	1	0	1	1	1	0	0	female	black_african	36	secondary school	not working within the abattoir area	full time	other	no	no	no	no	no	no	no	no	no	no	no	no	no	yes	<1 hour	regularly or always			0	0	medium	2.41667	low
RVF18HB-0018	positive	2	0	0	0	0	0	0	0	0	1	1	1	0	1	1	1	0	0	female	black_african	27	higher education	working within the abattoir area	full time	other	yes	yes	no	no	yes	no	yes	yes	yes	yes	yes	yes	yes	yes	< 1/2 day	regularly or always	no	0	0	0	medium	2.41667	low
RVF18HB-0019	negative	5	0	0	0	0	0	0	0	1	1	1	1	0	1	1	1	0	0	male	white	26	secondary school	not working within the abattoir area	full time	other	no	no	yes	yes	no	no	yes	no	no	no	no	no	no	no	< 1/2 day	regularly or always	yes	0	0	0	medium	2.41667	low
RVF18HB-0020	negative	3	1	1	0	0	0	0	0	1	1	1	1	0	1	1	1	0	0	male	black_african	27	secondary school	not working within the abattoir area	full time	abattoir/butchery	no	yes	yes	yes	yes	no	yes	yes	yes	yes	yes	yes	no	yes	< 1/2 day	regularly or always	no	0	0	0	medium	2.41667	low
RVF18HB-0021	negative		1	0	0	0	0	0	0	0	1	1	1	0	1	1	1	0	0	male	black_african	20	secondary school	working within the abattoir area	part time	agriculture	yes	yes	yes	yes	no	yes	no	yes	yes	yes	no	no	no	no	whole day	regularly or always	no	0	0	0	medium	2.41667	low
RVF18HB-0022	negative	5	0	0	0	0	0	0	0	1	1	1	1	0	1	1	1	0	0	female	black_african	27	secondary school	working within the abattoir area	full time	agriculture	no	yes	yes	yes	no	yes	no	no	no	no	no	no	no	no	whole day	never or sometimes	no	1	0	0	medium	2.41667	low
RVF18HB-0023	positive	4	0	0	0	0	0	0	0	0	1	1	1	0	1	1	1	0	0	male	black_african	33	secondary school	working within the abattoir area	full time	other	yes	yes	yes	yes	yes	yes	yes	yes	yes	yes	no	no	no	no	whole day	regularly or always	no	0	0	0	medium	2.41667	low
RVF18HB-0024	negative		0	0	0	0	0	0	1	1	1	1	1	0	1	1	1	0	0	male	black_african	33	secondary school	working within the abattoir area	part time	other	yes	yes	yes	yes	no	yes	no	yes	yes	no	no	no	no	no	whole day	regularly or always	yes	0	0	0	medium	2.41667	low
RVF18HB-0025	negative		0	0	0	0	0	0	1	0	1	1	1	0	1	1	1	0	0	male	coloured	38	secondary school	not working within the abattoir area	full time	other	yes	yes	yes	yes	yes	yes	yes	yes	yes	yes	yes	yes	yes	no	whole day	regularly or always	yes	0	0	0	medium	2.41667	low
RVF18HB-0026	negative		0	0	0	0	0	0	1	0	1	1	1	0	1	1	1	0	0	male	black_african	33	secondary school	working within the abattoir area	full time	agriculture	yes	yes	no	yes	no	no	yes	yes	yes	no	no	no	no	no	whole day	regularly or always	no	0	0	0	medium	2.41667	low
RVF18HB-0027	negative	1	0	0	0	0	0	0	0	1	1	1	1	0	1	1	1	0	0	male	coloured	31	secondary school	working within the abattoir area	full time	abattoir/butchery	yes	yes	yes	yes	no	yes	no	yes	yes	yes	no	no	no	no	< 1/2 day	regularly or always	no	1	0	0	medium	2.41667	low
RVF18HB-0028	negative	7	0	0	0	0	0	0	0	0	1	0	1	0	0	0	0	0	0	male	black_african	53	primary school	working within the abattoir area	full time	abattoir/butchery	no	yes	no	no	no	yes	no	yes	yes	no	no	no	no	no	whole day	regularly or always	no	1	0	0	small	1.11111	high
RVF18HB-0029	negative	2	0	0	0	0	0	0	1	0	1	0	1	0	0	0	0	0	0	male	black_african	38	secondary school	working within the abattoir area	full time	other	yes	yes	no	no	no	no	no	yes	yes	yes	no	no	no	no	< 1/2 day	regularly or always	no	0	0	0	small	1.11111	high
RVF18HB-0030	negative	3	0	0	0	0	0	0	0	0	1	0	1	0	0	0	0	0	0	male	black_african	65	none	working within the abattoir area	full time	agriculture	yes	yes	no	yes	no	no	yes	yes	yes	yes	no	no	no	no	whole day	regularly or always	yes	0	0	0	small	1.11111	high
RVF18HB-0031	negative	2	1	0	0	0	0	0	0	0	1	0	1	0	0	0	0	0	0	male	black_african	57	primary school	working within the abattoir area	full time	abattoir/butchery	yes	no	no	yes	yes	no	no	yes	yes	yes	no	no	no	no	< 1/2 day	regularly or always	yes	0	0	0	small	1.11111	high
RVF18HB-0032	negative	9	0	0	0	0	0	0	1	0	1	0	1	0	0	0	0	0	0	male	black_african	44	secondary school	working within the abattoir area	full time	agriculture	yes	yes	yes	yes	yes	no	no	yes	yes	yes	no	no	no	no	< 1/2 day	regularly or always	yes	0	0	0	small	1.11111	high
RVF18HB-0033	positive	10	0	0	0	0	0	0	0	0	1	0	1	0	0	0	0	0	0	male	coloured	26	secondary school	working within the abattoir area	full time	other	yes	yes	no	yes	no	yes	yes	yes	yes	no	no	no	no	no	whole day	regularly or always	no	0	0	0	small	1.11111	high
RVF18HB-0034	positive	5	0	0	0	0	0	0	0	0	1	0	1	0	0	0	0	0	0	male	coloured	34	secondary school	working within the abattoir area	full time	agriculture	yes	no	yes	yes	no	no	no	yes	yes	yes	no	no	no	no	whole day	regularly or always	no	0	0	0	small	1.11111	high
RVF18HB-0035	negative	10	0	0	0	0	0	0	1	0	1	0	1	0	0	0	0	0	0	male	black_african	35	primary school	working within the abattoir area	full time	other	no	yes	no	no	no	no	yes	yes	yes	no	no	no	no	no	whole day	regularly or always	no	0	0	0	small	1.11111	high
RVF18HB-0036	negative	6	1	0	0	0	0	0	0	0	1	0	1	0	0	0	0	0	0	male	black_african	23	secondary school	working within the abattoir area	full time	abattoir/butchery	no	yes	no	yes	no	no	no	yes	yes	no	yes	yes	yes	no	< 1/2 day	regularly or always	yes	0	0	0	small	1.11111	high
RVF18HB-0037	negative	16	1	1	1	0	0	0	1	0	1	0	1	0	1	0	1	1	1	male	coloured	34	secondary school	working within the abattoir area	full time	other	no	yes	yes	no	no	no	yes	yes	yes	yes	no	no	no	no	whole day	regularly or always	yes	0	0	1	large	6.73333	high
RVF18HB-0038	negative	8	0	0	0	0	0	0	0	0	1	0	1	0	1	0	1	1	1	male	black_african	28	secondary school	working within the abattoir area	full time	other	no	yes	yes	yes	no	no	yes	yes	yes	yes	no	no	no	yes	whole day	regularly or always	no	0	0	1	large	6.73333	high
RVF18HB-0039	positive	4									1	0	1	0	1	0	1	1	1	male	coloured	37	secondary school	working within the abattoir area																					0	1	large	6.73333	high
RVF18HB-0040		3	0	0	0	0	0	0	0	0	1	0	1	0	1	0	1	1	1	male	coloured	26	secondary school	working within the abattoir area	full time	other	no	no	yes	yes	no	no	no	no	no	no	no	no	no	no	whole day	regularly or always	no	0	0	1	large	6.73333	high
RVF18HB-0041	negative	9	0	0	0	0	0	0	1	0	1	0	1	0	1	0	1	1	1	male	black_african	33	secondary school	working within the abattoir area	full time	agriculture	no	yes	yes	yes	yes	no	yes	yes	yes	no	no	no	no	no	whole day	regularly or always	no	0	0	1	large	6.73333	high
RVF18HB-0042	positive	6	0	0	0	0	0	0	1	0	1	0	1	0	1	0	1	1	1	male	coloured	22	primary school	working within the abattoir area	full time	abattoir/butchery	no	yes	yes	yes	no	no	yes	yes	yes	yes	no	no	no	no	whole day	regularly or always	no	0	0	1	large	6.73333	high
RVF18HB-0043	positive		0	0	0	0	0	0	1	0	1	0	1	0	1	0	1	1	1	female	black_african	24	secondary school	working within the abattoir area	full time	abattoir/butchery	no	yes	no	no	no	no	no	no	no	no	no	no	no	no	whole day	regularly or always	no	0	0	1	large	6.73333	high
RVF18HB-0044	negative	4	0	0	0	0	0	0	1	1	1	0	1	0	1	0	1	1	1	female	black_african	29	secondary school	working within the abattoir area	full time	other	no	yes	no	no	no	yes	no	no	no	no	no	no	no	no	whole day	regularly or always	no	0	0	1	large	6.73333	high
RVF18HB-0045	negative		0	0	0	0	0	0	1	1	1	0	1	0	1	0	1	1	1	female	black_african	19	secondary school	working within the abattoir area	full time	agriculture	no	no	no	no	no	yes	no	yes	no	no	no	no	no	no	whole day	regularly or always	no	1	0	1	large	6.73333	high
RVF18HB-0046	positive	15	0	0	0	0	0	0	0	0	1	0	1	0	1	0	1	1	1	male	black_african	40	secondary school	working within the abattoir area	full time	agriculture	no	yes	no	no	no	no	no	no	yes	no	no	yes	no	no	whole day	regularly or always	no	0	0	1	large	6.73333	high
RVF18HB-0047		3	0	0	0	0	0	0	1	0	1	0	1	0	1	0	1	1	1	female	black_african	41	none	working within the abattoir area	full time	agriculture	no	yes	no	no	no	no	no	yes	yes	no	no	no	no	no	whole day	regularly or always	no	0	0	1	large	6.73333	high
RVF18HB-0048	positive		0	0	0	0	0	0	1	0	1	0	1	0	1	0	1	1	1	female	black_african	31	higher education	working within the abattoir area	full time	abattoir/butchery	yes	yes	yes	no	no	no	no	no	no	no	yes	yes	yes	no	whole day	regularly or always	no	1	0	1	large	6.73333	high
RVF18HB-0049	negative	1	0	0	0	0	0	0	0	1	1	0	1	0	1	0	1	1	1	female	coloured	40	none	working within the abattoir area	full time	agriculture	no	yes	no	no	no	no	no	no	no	no	no	no	no	no	whole day	regularly or always	no	0	0	1	large	6.73333	high
RVF18HB-0050	negative	13	0	0	0	0	0	0	0	0	1	0	1	0	1	0	1	1	1	female	coloured	47	none	working within the abattoir area	full time	other	no	yes	no	no	no	no	no	no	no	no	no	no	no	no	whole day	regularly or always	no	0	0	1	large	6.73333	high
RVF18HB-0051		17	1	0	0	0	0	0	1	0	1	0	1	0	1	0	1	1	1	male	white	40	higher education	working within the abattoir area	full time	abattoir/butchery	no	no	no	no	no	no	no	no	no	no	yes	yes	no	no	whole day	regularly or always	no	1	0	1	large	6.73333	high
RVF18HB-0052	positive	2	0	0	0	0	0	0	0	0	1	1	1	0	1	0	1	0	0	male	black_african	34	secondary school	working within the abattoir area	full time	abattoir/butchery	yes	yes	no	yes	no	no	no	yes	yes	yes	no	no	no	yes	<1 hour	regularly or always	no	0	0	0	small	1.4	high
RVF18HB-0053	positive	6	0	0	0	0	0	0	0	0	1	1	1	0	1	0	1	0	0	male	black_african	37	secondary school	working within the abattoir area	full time	abattoir/butchery	yes	yes	yes	yes	yes	yes	yes	yes	yes	yes	no	no	no	no	whole day	regularly or always	yes	1	0	0	small	1.4	high
RVF18HB-0054	positive	6	0	0	0	0	0	0	1	0	1	1	1	0	1	0	1	0	0	male	black_african	65	primary school	working within the abattoir area	full time	agriculture	yes	yes	yes	no	yes	yes	no	yes	yes	yes	no	no	no	no	whole day	regularly or always	yes	1	0	0	small	1.4	high
RVF18HB-0055	negative	6	0	0	0	0	0	0	1	0	1	1	1	0	1	0	1	0	0	male	black_african	44	secondary school	working within the abattoir area	full time	abattoir/butchery	yes	yes	yes	yes	yes	yes	no	yes	yes	yes	no	no	no	no	whole day	regularly or always	no	1	0	0	small	1.4	high
RVF18HB-0056	negative										1	1	1	0	1	0	1	0	0																										0	0	small	1.4	high
RVF18HB-0057	negative	15	1	1	1	1	1	1	0	0	1	0	1	0	1	1	1	1	1	male	white	55	secondary school	working within the abattoir area	full time	agriculture	yes	yes	yes	yes	yes	yes	yes	yes	yes	yes	yes	yes	yes	no	whole day	regularly or always	yes	0	0	0	medium	1.63636	high
RVF18HB-0058	negative	9	0	0	0	0	0	0	0	0	1	0	1	0	1	1	1	1	1	male	coloured	38	secondary school	working within the abattoir area	full time	other	no	yes	yes	yes	yes	no	no	yes	yes	yes	no	no	yes	no	whole day	regularly or always	no	0	0	0	medium	1.63636	high
RVF18HB-0059		11	0	0	0	0	0	0	1	0	1	0	1	0	1	1	1	1	1	male	black_african	59	secondary school	working within the abattoir area	full time	agriculture	no	yes	yes	no	no	no	no	yes	yes	no	no	no	no	no	whole day	regularly or always	yes	0	0	0	medium	1.63636	high
RVF18HB-0060	positive	6	0	0	0	0	0	0	0	0	1	0	1	0	1	1	1	1	1	female	black_african	43	secondary school	working within the abattoir area	full time	other	no	no	no	no	no	no	no	yes	yes	yes	no	no	no	no	whole day	regularly or always	no	0	0	0	medium	1.63636	high
RVF18HB-0061	positive	2	0	0	0	0	0	0	1	1	1	0	1	0	1	1	1	1	1	female	black_african	25	secondary school	working within the abattoir area	full time	agriculture	no	no	yes	yes	yes	yes	no	no	yes	no	no	no	no	no	< 1/2 day	regularly or always	no	0	0	0	medium	1.63636	high
RVF18HB-0062	negative	4	0	0	0	0	0	0	1	0	1	0	1	0	1	1	1	1	1	male	black_african	49	none	working within the abattoir area	full time	agriculture	no	no	no	yes	no	no	no	yes	yes	no	no	no	no	no	< 1/2 day	never or sometimes	yes	1	0	0	medium	1.63636	high
RVF18HB-0063	negative	4	0	0	0	0	0	0	1	1	1	0	1	0	1	1	1	1	1	female	coloured	49	primary school	working within the abattoir area	full time	other	no	no	yes	yes	no	no	no	yes	yes	yes	no	no	no	no	whole day	regularly or always	no	0	0	0	medium	1.63636	high
RVF18HB-0064	negative		0	0	0	0	0	0	1	1	1	0	1	0	1	1	1	1	1	female	black_african	29	secondary school	working within the abattoir area	full time	other	no	no	no	no	no	no	no	no	no	no	no	no	no	no	whole day	regularly or always	no	0	0	0	medium	1.63636	high
RVF18HB-0065		20	0	0	0	0	0	0	1	0	1	0	1	0	1	1	1	1	1	female	black_african	52	primary school	working within the abattoir area	full time	other	no	no	no	no	no	yes	no	yes	yes	no	no	no	no	no	< 1/2 day	regularly or always	no	1	0	0	medium	1.63636	high
RVF18HB-0066	negative	8	0	0	0	0	0	0	0	0	1	0	1	0	1	1	1	1	1	female	coloured	42	secondary school	working within the abattoir area	full time	other	no	no	yes	yes	no	no	no	yes	no	no	no	no	no	no	whole day	regularly or always	no	0	0	0	medium	1.63636	high
RVF18HB-0067	negative	8	0	0	0	0	0	0	1	1	1	0	1	0	1	1	1	1	1	female	black_african	44	secondary school	working within the abattoir area	full time	other	no	yes	yes	no	no	no	no	yes	yes	no	no	no	no	no	< 1/2 day	regularly or always	no	0	0	0	medium	1.63636	high
RVF18HB-0068	negative										1	0	1	0	1	1	1	1	1																										0	0	medium	1.63636	high
RVF18HB-0069	negative	2	0	0	0	0	0	0	0	0	1	0	1	0	1	1	1	1	1	male	black_african	32	secondary school	working within the abattoir area	full time	agriculture	yes	no	no	no	yes	yes	no	no	yes	yes	no	no	no	no	whole day	regularly or always	no	0	0	0	medium	1.63636	high
RVF18HB-0070	negative	2	0	0	0	0	0	0	0	0	1	0	1	0	1	1	1	1	1	female	black_african	43	secondary school	working within the abattoir area	full time	other	no	yes	no	no	no	no	no	yes	yes	yes	no	no	no	no	whole day	regularly or always	no	0	0	0	medium	1.63636	high
RVF18HB-0071	negative	3	0	0	0	0	0	0	0	1	1	0	1	0	1	1	1	1	1	female	coloured	33	secondary school	working within the abattoir area	full time	other	no	no	no	no	no	no	no	yes	yes	no	no	no	no	no	whole day	regularly or always	no	0	0	0	medium	1.63636	high
RVF18HB-0072	negative	3	0	0	0	0	0	0	1	0	1	0	1	0	1	1	1	1	1	male	black_african	23	secondary school	working within the abattoir area	full time	abattoir/butchery	yes	yes	yes	yes	yes	yes	yes	yes	yes	yes	yes	yes	yes	yes	whole day	regularly or always	no	0	0	0	medium	1.63636	high
RVF18HB-0073	negative	1	1	0	0	0	0	0	0	1	1	0	1	0	1	1	1	1	1	male	black_african	20	secondary school	working within the abattoir area	full time	other	yes	yes	yes	yes	no	yes	yes	yes	yes	yes	no	yes	no	no	whole day	regularly or always	no	0	0	0	medium	1.63636	high
RVF18HB-0074	negative	14	1	1	0	0	0	0	0	0	1	0	1	0	1	1	1	1	1	male	black_african	41	primary school	working within the abattoir area	full time	agriculture	yes	no	no	no	no	no	no	no	no	yes	no	no	no	no	< 1/2 day	never or sometimes	no	0	0	0	medium	1.63636	high
RVF18HB-0075	negative	2	0	0	0	0	0	0	0	0	1	0	1	0	1	1	1	1	1	male	black_african	53	primary school	working within the abattoir area	full time	other	no	no	no	no	yes	no	no	no	no	yes	no	no	no	no	<1 hour	regularly or always	yes	0	0	0	medium	1.63636	high
RVF18HB-0076	negative	2	1	0	0	0	0	0	0	1	1	0	1	0	1	1	1	1	1	male	coloured	25	secondary school	working within the abattoir area	full time	agriculture	yes	no	no	no	no	no	no	yes	yes	no	no	no	no	no	< 1/2 day	regularly or always	no	0	0	0	medium	1.63636	high
RVF18HB-0077	positive	9	0	0	0	0	0	0	1	0	1	0	1	0	1	1	1	1	1	male	black_african	26	primary school	working within the abattoir area		agriculture	no	yes	yes	yes	yes	no	no	no	yes	yes	no	yes	yes	no	whole day	regularly or always	no	0	0	0	medium	1.63636	high
RVF18HB-0078	negative		0	0	0	0	0	0	0	1	1	0	1	0	1	1	1	1	1	male	black_african	30	primary school	working within the abattoir area	full time	agriculture	no	no	yes	yes	yes	no	no	yes	yes	yes	no	no	no	no	whole day	regularly or always	yes	1	0	0	medium	1.63636	high
RVF18HB-0079	negative		0	0	0	0	0	0	0	0	1	0	1	0	1	1	1	1	1	male	black_african	37	primary school	working within the abattoir area		other	no	yes	yes	yes	yes	no	yes	yes	yes	no	no	no	no	no	whole day	regularly or always	no	0	0	0	medium	1.63636	high
RVF18HB-0080	negative	19	0	0	0	0	0	0	0	1	1	0	1	0	1	1	1	1	1	male	white	44	secondary school	working within the abattoir area	full time	other	yes	yes	yes	yes	yes	yes	yes	yes	yes	yes	yes	yes	yes	no	< 1/2 day	regularly or always	yes	0	0	0	medium	1.63636	high
RVF18HB-0081	negative	8	0	0	0	0	0	0	0	0	1	0	1	0	1	1	1	1	1	male	black_african	50	secondary school	working within the abattoir area	full time	other	yes	no	yes	no	no	yes	yes	yes	no	yes	no	no	no	yes	< 1/2 day	regularly or always	yes	1	0	0	medium	1.63636	high
RVF18HB-0082	negative	3	1	0	0	0	0	1	0	0	1	0	1	0	1	1	1	1	1	male	black_african	21	secondary school	working within the abattoir area	full time	agriculture	yes	yes	yes	yes	yes	no	no	yes	yes	yes	no	no	no	no	whole day	never or sometimes	yes	0	0	0	medium	1.63636	high
RVF18HB-0083	negative	3	0	0	0	0	0	0	1	1	1	0	1	0	1	1	1	1	1	male	coloured	24	secondary school	working within the abattoir area	full time	other	no	yes	yes	yes	no	no	yes	yes	yes	yes	no	no	no	no	whole day	regularly or always	no	0	0	0	medium	1.63636	high
RVF18HB-0084	negative	1	1	1	0	0	0	0	1	1	1	0	1	0	1	1	1	1	1	male	black_african	37	higher education	working within the abattoir area	full time	abattoir/butchery	yes	yes	yes	yes	yes	yes	yes	yes	yes	yes	yes	yes	yes	no	< 1/2 day	regularly or always	no	0	0	0	medium	1.63636	high
RVF18HB-0086	positive	1	1	1	0	0	0	0	0	0	1	0	1	0	1	1	1	1	1	male	coloured	21	secondary school	working within the abattoir area	full time	other	yes	yes	yes	no	yes	yes	no	yes	yes	no	no	no	no	no	whole day	regularly or always	no	0	0	0	medium	1.63636	high
RVF18HB-0087	positive	10	0	0	0	0	0	0	1	0	1	0	1	0	1	1	1	1	1	male	black_african	58	primary school	working within the abattoir area	full time	other	no	yes	yes	no	no	no	no	yes	yes	no	no	no	no	no	whole day	regularly or always	yes	1	0	0	medium	1.63636	high
RVF18HB-0088	negative	20	0	0	0	0	0	0	0	0	1	0	1	0	1	1	1	1	1	male	white	45	secondary school	working within the abattoir area	full time	abattoir/butchery	no	yes	no	no	no	no	no	yes	yes	no	no	no	no	no	whole day	regularly or always	no	0	0	0	medium	1.63636	high
RVF18HB-0089	negative	15	1	0	0	0	0	0	1	0	1	0	1	0	1	1	1	1	1	male	white	33	secondary school	working within the abattoir area	full time	abattoir/butchery	yes	yes	yes	no	no	no	yes	yes	yes	yes	no	yes	no	no	whole day	regularly or always	no	0	0	0	medium	1.63636	high
RVF18HB-0090	negative	0	0	0	0	0	0	0	0	0	1	0	1	0	1	1	1	1	1	male	black_african	24	secondary school	not working within the abattoir area	full time	other	yes	no	no	yes	no	no	yes	yes	no	yes	no	no	no	no	<1 hour	never or sometimes	yes	0	0	0	medium	1.63636	high
RVF18HB-0091	negative	5	0	0	0	0	0	0	1	0	1	1	1	1	1	1	1	1	1	male	black_african	60	secondary school	not working within the abattoir area	full time	other	no	no	yes	yes	no	no	yes	no	no	no	no	no	no	no	whole day	never or sometimes	no	0	0	0	medium	1.75	high
RVF18HB-0092	negative	4	1	1	0	0	1	0	1	0	1	1	1	1	1	1	1	1	1	male	black_african	30	secondary school	not working within the abattoir area	full time	other	yes	no	yes	yes	yes	yes	yes	yes	no	yes	yes	yes	yes	no	whole day	regularly or always	no	0	0	0	medium	1.75	high
RVF18HB-0093	positive	7	0	0	0	0	0	0	1	0	1	1	1	1	1	1	1	1	1	male	black_african	32	secondary school	not working within the abattoir area	full time	agriculture	yes	no	no	no	no	no	yes	yes	yes	yes	yes	no	no	no	whole day	never or sometimes	no	0	0	0	medium	1.75	high
RVF18HB-0094	negative	8	0	0	0	0	0	0	1	0	1	1	1	1	1	1	1	1	1	male	black_african	38	secondary school	not working within the abattoir area	full time	other	yes	no	no	yes	no	yes	yes	yes	yes	yes	yes	yes	yes	no	whole day	regularly or always	yes	0	0	0	medium	1.75	high
RVF18HB-0095	negative	5	0	0	0	0	0	0	1	0	1	1	1	1	1	1	1	1	1	male	black_african	38	secondary school	not working within the abattoir area	full time	other	no	no	no	no	no	no	no	no	no	no	no	no	no	no	<1 hour	regularly or always	no	0	0	0	medium	1.75	high
RVF18HB-0096	negative	8	0	0	0	0	0	0	0	0	1	1	1	1	1	1	1	1	1	male	black_african	35	secondary school	working within the abattoir area	full time	abattoir/butchery	no	no	no	no	no	no	yes	yes	no	no	no	no	no	no	whole day	regularly or always	no	0	0	0	medium	1.75	high
RVF18HB-0097	negative	9	0	0	0	0	0	0	1	1	1	1	1	1	1	1	1	1	1	male	black_african	43	secondary school	working within the abattoir area	full time	agriculture	no	no	yes	yes	no	yes	yes	yes	no	yes	no	no	no	no	whole day	regularly or always	no	1	0	0	medium	1.75	high
RVF18HB-0098	negative	7	0	0	0	0	0	0	1	1	1	1	1	1	1	1	1	1	1	male	black_african	40	secondary school	working within the abattoir area	full time	abattoir/butchery	no	no	no	yes	no	no	no	yes	no	no	no	no	no	no	whole day	regularly or always	no	0	0	0	medium	1.75	high
RVF18HB-0099	negative	8	1	1	0	0	0	0	0	1	1	1	1	1	1	1	1	1	1	male	black_african	35	secondary school	not working within the abattoir area	full time	other	no	no	yes	yes	no	no	yes	no	no	no	no	no	no	no	whole day	regularly or always	no	0	0	0	medium	1.75	high
RVF18HB-0100	negative	5	0	0	0	0	0	0	0	0	1	1	1	1	1	1	1	1	1	male	black_african	39	secondary school	working within the abattoir area	full time	abattoir/butchery	no	no	no	no	no	no	yes	no	no	yes	no	no	no	no	whole day	regularly or always	no	0	0	0	medium	1.75	high
RVF18HB-0101	negative	2	0	0	0	0	0	0	0	0	1	1	1	1	1	1	1	1	1	male	black_african	27	secondary school	working within the abattoir area	full time	other	no	no	no	no	no	no	no	no	no	no	no	no	no	no	whole day	regularly or always	no	0	0	0	medium	1.75	high
RVF18HB-0102	negative		0	0	0	0	0	0	1	1	1	1	1	1	1	1	1	1	1	male	black_african	28	secondary school	working within the abattoir area	full time	abattoir/butchery	yes	no	no	no	no	no	yes	yes	yes	yes	no	no	no	no	whole day	regularly or always	no	0	0	0	medium	1.75	high
RVF18HB-0103	negative	8	0	0	0	0	0	0	1	1	1	1	1	1	1	1	1	1	1	male	black_african	35	secondary school	working within the abattoir area	full time	abattoir/butchery	no	no	yes	no	no	yes	yes	yes	yes	yes	no	no	no	no	whole day	regularly or always	no	0	0	0	medium	1.75	high
RVF18HB-0104	negative	2	0	0	0	0	0	0	0	0	1	1	1	1	1	1	1	1	1	female	coloured	25	higher education	not working within the abattoir area	full time	other	yes	yes	yes	no	no	no	no	yes	yes	yes	yes	yes	no	no	< 1/2 day	regularly or always	no	0	0	0	medium	1.75	high
RVF18HB-0105	negative	17	0	0	0	0	0	0	1	1	1	1	1	1	1	1	1	1	1	male	white	47	higher education	working within the abattoir area	full time	abattoir/butchery	yes	yes	yes	yes	no	no	yes	no	no	no	no	yes	no	no	<1 hour	regularly or always	no	1	0	0	medium	1.75	high
RVF18HB-0106	positive	3	1	1	0	0	1	0	1	0	1	1	1	1	1	1	1	1	1	male	black_african	31	higher education	working within the abattoir area	full time	other	yes	yes	yes	yes	yes	yes	yes	yes	yes	yes	yes	yes	yes	yes	whole day	regularly or always	no	1	0	0	medium	1.75	high
RVF18HB-0107	negative	8	1	1	1	0	1	0	0	0	1	1	1	1	1	1	1	1	1	male	black_african	45	secondary school	not working within the abattoir area	full time	other	no	no	no	no	no	no	yes	no	no	no	no	no	no	no	whole day	regularly or always	no	0	0	0	medium	1.75	high
RVF18HB-0108	negative	9	0	0	0	0	0	0	1	1	1	1	1	1	1	1	1	1	1	male	black_african	40	secondary school	working within the abattoir area	full time	other	no	no	no	no	no	no	yes	yes	yes	no	no	no	no	no	whole day	regularly or always	no	0	0	0	medium	1.75	high
RVF18HB-0109	negative	3	0	0	0	0	0	0	1	1	1	1	1	1	1	1	1	1	1	male	black_african	42	secondary school	working within the abattoir area	full time	other	no	no	yes	no	no	yes	yes	yes	yes	no	no	no	no	no	whole day	regularly or always	no	1	0	0	medium	1.75	high
RVF18HB-0110	negative		0	0	0	0	0	0	0	0	1	1	1	1	1	1	1	1	1	male	black_african	31	secondary school	working within the abattoir area	full time	other	no	no	no	no	no	no	yes	yes	yes	yes	no	no	no	no	whole day	regularly or always	no	0	0	0	medium	1.75	high
RVF18HB-0111	positive	15	1	1	0	0	0	0	1	0	0	0	0	1	0	0	1	0	0	male	black_african	35	secondary school	working within the abattoir area	full time	abattoir/butchery	no	yes	no	yes	yes	yes	yes	yes	yes	yes	no	no	no	no	whole day	never or sometimes	yes	0	1	0	medium	1.72727	high
RVF18HB-0112	negative	8	1	0	1	0	0	0	0	0	0	0	0	1	0	0	1	0	0	male	black_african	35	secondary school	working within the abattoir area	full time	agriculture	no	yes	yes	yes	yes	yes	yes	yes	yes	no	no	no	no	no	<1 hour	regularly or always	no	1	1	0	medium	1.72727	high
RVF18HB-0113	positive	10	0	0	0	0	0	0	1	1	0	0	0	1	0	0	1	0	0	male	black_african	33	secondary school	working within the abattoir area	full time	abattoir/butchery	no	yes	no	no	no	no	yes	yes	yes	yes	no	no	no	no	whole day	regularly or always	no	0	1	0	medium	1.72727	high
RVF18HB-0114	negative	17	0	0	0	0	0	0	1	1	0	0	0	1	0	0	1	0	0	male	black_african	38	secondary school	working within the abattoir area	full time	abattoir/butchery	no	no	no	no	yes	no	no	no	yes	yes	no	no	no	no	whole day	never or sometimes	no	0	1	0	medium	1.72727	high
RVF18HB-0115	negative	11	1	1	0	0	0	0	1	1	0	0	0	1	0	0	1	0	0	male	black_african	29	secondary school	working within the abattoir area	full time	agriculture	yes	no	no	yes	no	yes	no	no	yes	yes	no	no	no	yes	whole day	never or sometimes	yes	0	1	0	medium	1.72727	high
RVF18HB-0116	negative										0	0	0	1	0	0	1	0	0																										1	0	medium	1.72727	high
RVF18HB-0117	positive	10	0	0	0	0	0	0	1	1	0	0	0	1	0	0	1	0	0	female	black_african	29	secondary school	working within the abattoir area	part time	abattoir/butchery	no	no	yes	yes	no	no	no	yes	yes	yes	no	no	no	no	whole day	never or sometimes	no	0	1	0	medium	1.72727	high
RVF18HB-0118	negative	6	0	0	0	0	0	0	1	0	0	0	0	1	0	0	1	0	0	female	black_african	28	secondary school	working within the abattoir area		agriculture	yes	yes	yes	no	no	yes	no	no	yes	no	yes	yes	yes	no	< 1/2 day	regularly or always	no	0	1	0	medium	1.72727	high
RVF18HB-0119	negative		0	0	0	0	0	0	0	1	0	0	0	1	0	0	1	0	0	female	black_african	21	secondary school	working within the abattoir area	part time	other	no	yes	yes	yes	no	yes	no	yes	yes	no	no	no	no	no	<1 hour	regularly or always	no	0	1	0	medium	1.72727	high
RVF18HB-0120	negative	9	0	0	0	0	0	0	1	1	0	0	0	1	0	0	1	0	0	male	black_african	30	secondary school	working within the abattoir area	full time	abattoir/butchery	no	yes	no	no	no	yes	no	yes	yes	yes	no	no	no	no	whole day	never or sometimes	no	0	1	0	medium	1.72727	high
RVF18HB-0121	negative	10	0	0	0	0	0	0	1	1	0	0	0	1	0	0	1	0	0	male	black_african	38	primary school	working within the abattoir area	full time	agriculture	no	yes	yes	yes	yes	no	no	yes	yes	yes	no	no	no	no	whole day	never or sometimes	yes	0	1	0	medium	1.72727	high
RVF18HB-0122	negative										0	0	0	1	0	0	1	0	0																										1	0	medium	1.72727	high
RVF18HB-0123	negative	6	1	0	1	0	0	0	1	1	0	0	0	1	0	0	1	0	0	male	black_african	24	secondary school	working within the abattoir area	full time	abattoir/butchery	no	no	yes	yes	no	yes	no	no	yes	yes	no	no	no	no	whole day	never or sometimes	yes	0	1	0	medium	1.72727	high
RVF18HB-0124	negative	15	0	0	0	0	0	0	1	0	0	0	0	1	0	0	1	0	0	female	black_african	34	secondary school	working within the abattoir area	full time	agriculture	no	no	no	no	no	yes	no	yes	yes	no	no	no	no	no	whole day	regularly or always	no	0	1	0	medium	1.72727	high
RVF18HB-0125	negative										0	0	0	1	0	0	1	0	0																										1	0	medium	1.72727	high
RVF18HB-0126	negative	9	0	0	0	0	0	0	1	1	0	0	0	1	0	0	1	0	0	male	black_african	28	secondary school	working within the abattoir area	full time	other	no	yes	no	no	no	no	no	yes	yes	yes	no	no	no	no	whole day	regularly or always	no	0	1	0	medium	1.72727	high
RVF18HB-0127											0	0	0	1	0	0	1	0	0																										1	0	medium	1.72727	high
RVF18HB-0128	negative										0	0	0	1	0	0	1	0	0																										1	0	medium	1.72727	high
RVF18HB-0129	negative	3	0	0	0	0	0	0	0	0	1	0	0	1	1	0	1	1	1	male	black_african	32	secondary school	working within the abattoir area	full time	agriculture	yes	no	no	no	no	yes	no	yes	no	no	no	no	yes	no	whole day	regularly or always	yes	0	0	0	large	5.88889	high
RVF18HB-0130	negative	2	0	0	0	0	0	0	1	0	1	0	0	1	1	0	1	1	1	male	black_african	28	secondary school	working within the abattoir area	full time	other	yes	no	no	no	no	no	no	no	no	yes	no	no	no	no	whole day	regularly or always	no	0	0	0	large	5.88889	high
RVF18HB-0131	negative	4	0	0	0	0	0	0	0	1	1	0	0	1	1	0	1	1	1	male	black_african	35	secondary school	working within the abattoir area	full time	agriculture	yes	yes	no	no	no	yes	no	yes	no	yes	no	no	no	no	whole day	never or sometimes	no	1	0	0	large	5.88889	high
RVF18HB-0132	positive	5	0	0	0	0	0	0	0	1	1	0	0	1	1	0	1	1	1	male	black_african	28	secondary school	working within the abattoir area	full time	other	yes	yes	yes	yes	yes	no	yes	yes	yes	yes	no	yes	yes	yes	whole day	regularly or always	no	0	0	0	large	5.88889	high
RVF18HB-0139	positive	9	0	0	0	0	0	0	1	1	1	0	0	1	1	0	1	1	1	male	black_african	38	secondary school	working within the abattoir area	full time	abattoir/butchery	no	yes	yes	no	yes	no	no	yes	yes	no	no	no	no	no	whole day	regularly or always	no	0	0	0	large	5.88889	high
RVF18HB-0140	positive	4	0	0	0	0	0	0	1	0	1	0	0	1	1	0	1	1	1	female	black_african	33	secondary school	working within the abattoir area	full time	other	no	yes	no	no	no	no	no	yes	no	no	no	no	no	no	whole day	regularly or always	no	0	0	0	large	5.88889	high
RVF18HB-0141	negative	4	0	0	0	0	0	0	1	1	1	0	0	1	1	0	1	1	1	female	black_african	34	secondary school	working within the abattoir area	full time	other	no	no	no	yes	no	yes	no	yes	yes	no	no	no	no	no	whole day	regularly or always	no	0	0	0	large	5.88889	high
RVF18HB-0142	negative	12	0	0	0	0	0	0	0	0	1	0	0	1	1	0	1	1	1	female	black_african	40	higher education	working within the abattoir area	full time	abattoir/butchery	yes	yes	no	yes	no	no	no	no	no	no	no	yes	no	yes	whole day	regularly or always	no	0	0	0	large	5.88889	high
RVF18HB-0143		4	0	0	0	0	0	0	0	0	1	0	0	1	1	0	1	1	1	male	black_african	30	secondary school	working within the abattoir area	full time	other	no	no	no	yes	no	no	no	no	yes	no	no	no	no	no	whole day	regularly or always	no	0	0	0	large	5.88889	high
RVF18HB-0144		5	0	0	0	0	0	0			1	0	0	1	1	0	1	1	1	male	black_african	33	secondary school	working within the abattoir area	full time	other	no	yes	no	no	no	no	no	yes	yes	no	no	no	no	no	whole day	regularly or always			0	0	large	5.88889	high
RVF18HB-0145	positive	4	0	0	0	0	0	0	0	0	1	0	0	1	1	0	1	1	1	male	black_african	25	secondary school	working within the abattoir area	full time	other	yes	yes	yes	yes	yes	yes	no	yes	yes	no	no	no	no	no	whole day	regularly or always	no	1	0	0	large	5.88889	high
RVF18HB-0146	positive	5	1	1	1	0	0	1	0	0	1	0	0	1	1	0	1	1	1	male	black_african	24	secondary school	working within the abattoir area	full time	other	yes	yes	no	no	yes	no	no	yes	yes	yes	no	no	no	no	whole day	regularly or always	yes	0	0	0	large	5.88889	high
RVF18HB-0147		3	0	0	0	0	0	0	1	0	1	0	0	1	1	0	1	1	1	male	black_african	32	secondary school	working within the abattoir area	full time	other	yes	no	no	no	no	yes	no	yes	yes	no	no	no	no	yes	whole day	regularly or always	yes	0	0	0	large	5.88889	high
RVF18HB-0148	negative		0	0	0	0	0	0	1	1	1	0	0	1	1	0	1	1	1	male	black_african	23	secondary school	working within the abattoir area	full time	other	no	yes	no	no	no	no	no	yes	yes	no	no	no	no	no	whole day	regularly or always	no	0	0	0	large	5.88889	high
RVF18HB-0149		3	0	0	0	0	0	0	1	1	1	0	0	1	1	0	1	1	1	male	black_african	38	secondary school	working within the abattoir area	full time	other	no	yes	no	no	no	no	no	yes	yes	yes	no	no	no	no	whole day	regularly or always	yes	0	0	0	large	5.88889	high
RVF18HB-0150	negative	3	1	1	0	1	0	0	0	0	1	0	0	1	1	0	1	1	1	male	black_african	43	secondary school	working within the abattoir area	full time	abattoir/butchery	no	yes	no	no	no	no	no	yes	yes	yes	no	no	no	no	whole day	regularly or always	no	0	0	0	large	5.88889	high
RVF18HB-0151	positive	5	0	0	0	0	0	0	0	1	1	0	0	1	1	0	1	1	1	male	black_african	36	secondary school	working within the abattoir area	full time	other	no	yes	no	no	yes	yes	no	yes	yes	no	no	no	no	no	whole day	regularly or always	no	0	0	0	large	5.88889	high
RVF18HB-0152	positive	1	0	0	0	0	0	0	0	0	1	0	0	1	1	0	1	1	1	male	black_african	22	secondary school	working within the abattoir area	full time	other	no	no	no	yes	no	yes	no	yes	yes	yes	no	no	no	no	whole day	regularly or always	no	0	0	0	large	5.88889	high
RVF18HB-0153	negative	1	0	0	0	0	0	0	1	1	1	0	0	1	1	0	1	1	1	female	black_african	26	secondary school	working within the abattoir area	full time	other	no	yes	no	no	no	no	no	yes	yes	no	no	no	no	no	< 1/2 day	regularly or always	no	0	0	0	large	5.88889	high
RVF18HB-0154	positive	2	0	0	0	0	0	0	1	1	1	0	0	1	1	0	1	1	1	male	black_african	25	secondary school	working within the abattoir area	full time	other	no	no	no	no	yes	no	no	yes	no	no	no	no	no	no	whole day	regularly or always	no	0	0	0	large	5.88889	high
RVF18HB-0155	positive	1	0	0	0	0	0	0	0	0	1	0	0	1	1	0	1	1	1	male	black_african	35	secondary school	working within the abattoir area	full time	other	no	no	no	no	no	no	no	yes	no	yes	no	no	no	yes	whole day	regularly or always	no	0	0	0	large	5.88889	high
RVF18HB-0156	negative		1	0	1	0	0	0	1	0	1	0	0	1	1	0	1	1	1	male	black_african	24	secondary school	working within the abattoir area	part time	abattoir/butchery	yes	yes	yes	yes	yes	yes	yes	yes	yes	yes	yes	yes	yes	no	whole day	regularly or always	yes	0	0	0	large	5.88889	high
RVF18HB-0157	negative		0	0	0	0	0	0	0	0	1	0	0	1	1	0	1	1	1	male	black_african	27	secondary school	not working within the abattoir area	full time	other	no	yes	yes	yes	no	yes	yes	yes	yes	yes	no	no	no	yes	whole day	regularly or always	no	0	0	0	large	5.88889	high
RVF18HB-0158	positive	1	0	0	0	0	0	0	0	0	1	0	0	1	1	0	1	1	1	male	black_african	22	secondary school	working within the abattoir area	full time	abattoir/butchery	no	no	no	yes	yes	no	no	yes	yes	no	no	no	no	no	< 1/2 day	never or sometimes	no	1	0	0	large	5.88889	high
RVF18HB-0159	positive	1	0	0	0	0	0	0	0	0	1	0	0	1	1	0	1	1	1	male	black_african	26	secondary school	working within the abattoir area	full time	agriculture	no	no	no	yes	yes	no	no	yes	no	yes	no	no	no	no	whole day	regularly or always	no	0	0	0	large	5.88889	high
RVF18HB-0160	negative		0	0	0	0	0	0	0	0	1	0	0	1	1	0	1	1	1	male	black_african	23	secondary school	working within the abattoir area	full time	other	yes	no	yes	yes	no	yes	yes	yes	yes	yes	no	no	no	yes	whole day	regularly or always	no	0	0	0	large	5.88889	high
RVF18HB-0161	negative	2	0	0	0	0	0	0	0	0	1	0	0	1	1	0	1	1	1	male	white	30	secondary school	working within the abattoir area	full time	other	no	yes	no	yes	no	no	no	yes	yes	no	no	no	no	no	whole day	regularly or always	no	0	0	0	large	5.88889	high
RVF18HB-0162	positive	2	0	0	0	0	0	0	1	1	1	0	1	0	1	1	1	1	0	male	black_african	32	secondary school	working within the abattoir area	full time	other	yes	no	yes	yes	no	yes	no	yes	yes	yes	no	no	no	no	whole day	regularly or always	no	0	0	0	large	3	high
RVF18HB-0163	negative	4	0	0	0	0	0	0	1	0	1	0	1	0	1	1	1	1	0	male	black_african	53	secondary school	working within the abattoir area	full time	abattoir/butchery	no	yes	no	no	yes	no	yes	yes	yes	yes	no	no	no	yes	whole day	regularly or always	yes	1	0	0	large	3	high
RVF18HB-0164	positive	3	0	0	0	0	0	0	1	1	1	0	1	0	1	1	1	1	0	male	black_african	27	secondary school	working within the abattoir area	full time	other	no	yes	no	no	no	no	no	no	yes	yes	no	no	no	no	whole day	never or sometimes	no	0	0	0	large	3	high
RVF18HB-0165	positive	4	0	0	0	0	0	0	1	1	1	0	1	0	1	1	1	1	0	male	black_african	35	secondary school	working within the abattoir area	full time	abattoir/butchery	no	no	no	no	yes	no	no	yes	yes	no	no	no	no	no	< 1/2 day	regularly or always	yes	0	0	0	large	3	high
RVF18HB-0166	negative	6	0	0	0	0	0	0	0	0	1	0	1	0	1	1	1	1	0	male	black_african	32	secondary school	working within the abattoir area	full time	other	no	no	yes	no	no	no	no	yes	yes	yes	no	no	no	no	whole day	regularly or always	no	0	0	0	large	3	high
RVF18HB-0167	positive	3	0	0	0	0	0	0	1	0	1	0	1	0	1	1	1	1	0	male	black_african	33	secondary school	working within the abattoir area	full time	abattoir/butchery	yes	yes	no	no	no	no	no	yes	yes	yes	no	no	no	no	whole day	regularly or always	yes	0	0	0	large	3	high
RVF18HB-0168	positive	3	0	0	0	0	0	0	1	1	1	0	1	0	1	1	1	1	0	male	black_african	37	secondary school	working within the abattoir area	full time	abattoir/butchery	no	no	no	no	yes	no	no	yes	yes	yes	no	no	no	no	whole day	regularly or always	no	0	0	0	large	3	high
RVF18HB-0169	negative	2	1	1	0	0	0	0	1	0	1	0	1	0	1	1	1	1	0	male	black_african	35	secondary school	working within the abattoir area	full time	abattoir/butchery	yes	yes	no	no	no	no	no	yes	yes	yes	no	no	no	no	whole day	regularly or always	yes	1	0	0	large	3	high
RVF18HB-0170	negative	3	1	1	0	0	0	0	1	1	1	0	1	0	1	1	1	1	0	male	black_african	43	primary school	working within the abattoir area	full time	abattoir/butchery	no	yes	no	no	yes	yes	no	yes	yes	no	no	no	no	no	whole day	never or sometimes	no	0	0	0	large	3	high
RVF18HB-0171	negative	3	0	0	0	0	0	0	0	1	1	0	1	0	1	1	1	1	0	male	black_african	42	secondary school	working within the abattoir area	full time	other	no	no	no	yes	no	no	no	no	no	yes	no	no	no	no	whole day	regularly or always	no	1	0	0	large	3	high
RVF18HB-0172	negative	2	0	0	0	0	0	0	1	1	1	0	1	0	1	1	1	1	0	male	black_african	46	secondary school	working within the abattoir area	full time	abattoir/butchery	no	yes	no	no	yes	yes	no	yes	yes	yes	no	no	no	yes	< 1/2 day	regularly or always	yes	1	0	0	large	3	high
RVF18HB-0173	positive	3	0	0	0	0	0	0	1	1	1	0	1	0	1	1	1	1	0	male	black_african	27	secondary school	working within the abattoir area	full time	other	yes	yes	yes	yes	no	no	no	yes	yes	yes	no	no	no	no	whole day	regularly or always	no	0	0	0	large	3	high
RVF18HB-0174	negative	2	0	0	0	0	0	0	0	0	1	0	1	0	1	1	1	1	0	male	black_african	30	secondary school	working within the abattoir area	full time	other	yes	yes	no	yes	yes	yes	yes	yes	yes	yes	yes	yes	yes	no	whole day	regularly or always	no	0	0	0	large	3	high
RVF18HB-0175	positive	8	0	0	0	0	0	0	1	1	1	0	1	0	1	1	1	1	0	male	black_african	52	secondary school	working within the abattoir area	full time	abattoir/butchery	no	no	no	no	no	yes	no	yes	yes	no	no	no	no	no	whole day	regularly or always	yes	0	0	0	large	3	high
RVF18HB-0176		2	0	0	0	0	0	0	1	1	1	0	1	0	1	1	1	1	0	male	black_african	22	secondary school	working within the abattoir area	full time	abattoir/butchery	no	no	yes	yes	no	yes	no	yes	yes	no	no	no	no	no	whole day	regularly or always	no	0	0	0	large	3	high
RVF18HB-0177	negative	31	1	1	1	0	0	0	1	1	1	0	1	0	1	1	1	1	0	male	black_african	31	secondary school	working within the abattoir area	full time	other	no	no	no	no	no	yes	no	no	no	no	no	no	no	no	< 1/2 day	never or sometimes	no	0	0	0	large	3	high
RVF18HB-0178	positive	2	0	0	0	0	0	0	1	1	1	0	1	0	1	1	1	1	0	male	black_african	34	secondary school	working within the abattoir area	full time	abattoir/butchery	no	yes	no	no	no	no	no	yes	yes	no	no	no	no	no	whole day	regularly or always	no	0	0	0	large	3	high
RVF18HB-0179	negative	3	0	0	0	0	0	0	0	0	1	0	1	0	1	1	1	1	0	male	black_african	46	secondary school	working within the abattoir area	full time	other	no	no	yes	yes	no	no	no	no	yes	yes	no	no	no	no	whole day	regularly or always	no	1	0	0	large	3	high
RVF18HB-0180	positive	1	0	0	0	0	0	0	1	0	1	0	1	0	1	1	1	1	0	male	black_african	49	secondary school	working within the abattoir area	full time	other	no	no	no	yes	no	yes	no	yes	yes	yes	no	no	no	no	whole day	regularly or always	no	1	0	0	large	3	high
RVF18HB-0181	positive	3	0	0	0	0	0	0	1	0	1	0	1	0	1	1	1	1	0	male	black_african	23	secondary school	working within the abattoir area	full time	abattoir/butchery	no	no	yes	yes	no	no	yes	no	yes	yes	no	no	yes	yes	whole day	regularly or always	yes	0	0	0	large	3	high
RVF18HB-0182	negative	2	1	0	0	0	0	1	1	1	1	0	1	0	1	1	1	1	0	male	black_african	34	secondary school	working within the abattoir area	full time	other	no	yes	yes	yes	yes	yes	yes	yes	yes	yes	no	no	no	no	whole day	regularly or always	no	0	0	0	large	3	high
RVF18HB-0183	negative		0	0	0	0	0	0	0	0	1	0	1	0	1	1	1	1	0	male	black_african	23	secondary school	working within the abattoir area	full time	other	no	no	yes	yes	yes	yes	yes	yes	yes	yes	no	no	no	no	whole day	regularly or always	no	0	0	0	large	3	high
RVF18HB-0184		3	1	0	1	0	0	0	1	1	1	0	1	0	1	1	1	1	0	male	black_african	27	secondary school	working within the abattoir area	full time	abattoir/butchery	yes	yes	yes	yes	yes	no	yes	yes	yes	yes	yes	yes	yes	yes	<1 hour	never or sometimes	no	0	0	0	large	3	high
RVF18HB-0185	negative	3	0	0	0	0	0	0	1	0	1	0	1	0	1	1	1	1	0	male	black_african	38	secondary school	working within the abattoir area	full time	other	no	yes	no	no	no	no	no	yes	no	yes	no	no	no	no	< 1/2 day	regularly or always	no	0	0	0	large	3	high
RVF18HB-0186	negative		1	1	0	1	0	0	1	1	1	0	1	0	1	1	1	1	0	male	black_african	35	secondary school	working within the abattoir area	full time	other	no	no	yes	yes	no	no	no	yes	yes	no	no	no	no	no	whole day	never or sometimes	no	0	0	0	large	3	high
RVF18HB-0187	negative	12	0	0	0	0	0	0	1	1	1	0	1	0	1	1	1	1	0	male	coloured	45	secondary school	working within the abattoir area	full time	abattoir/butchery	no	no	no	no	no	yes	no	yes	yes	yes	no	no	no	no	whole day	regularly or always	no	0	0	0	large	3	high
RVF18HB-0188	negative	14	0	0	0	0	0	0	0	0	1	0	1	1	1	1	1	1	1	female	black_african	40	secondary school	working within the abattoir area	full time	other	no	yes	yes	yes	no	no	no	yes	yes	yes	yes	no	no	no	< 1/2 day	regularly or always	no	0	0	1	large	7.12329	high
RVF18HB-0189	negative	12	0	0	0	0	0	0	0	0	1	0	1	1	1	1	1	1	1	female	black_african	36	secondary school	working within the abattoir area	full time	other	no	no	no	yes	no	no	no	yes	no	no	no	no	no	yes	whole day	regularly or always	no	0	0	1	large	7.12329	high
RVF18HB-0190	negative	6	0	0	0	0	0	0	0	0	1	0	1	1	1	1	1	1	1	male	black_african	41	secondary school	working within the abattoir area	full time	other	no	no	yes	no	no	no	no	no	no	yes	no	no	no	yes	whole day	regularly or always	no	0	0	1	large	7.12329	high
RVF18HB-0191	negative	1	0	0	0	0	0	0	0	1	1	0	1	1	1	1	1	1	1	female	black_african	27	secondary school	working within the abattoir area	full time	other	no	no	no	yes	no	no	no	no	no	no	no	no	no	no	whole day	regularly or always	no	0	0	1	large	7.12329	high
RVF18HB-0192	negative	10	0	0	0	0	0	0	0	1	1	0	1	1	1	1	1	1	1	female	black_african	38	secondary school	working within the abattoir area	full time	abattoir/butchery	no	yes	no	no	no	no	no	yes	yes	yes	no	yes	no	no	whole day	regularly or always	no	0	0	1	large	7.12329	high
RVF18HB-0193	positive	3	0	0	0	0	0	0	0	0	1	0	1	1	1	1	1	1	1	female	black_african	38	secondary school	not working within the abattoir area	full time	other	no	no	no	no	no	no	no	no	no	yes	no	no	no	no	whole day	regularly or always	no	0	0	1	large	7.12329	high
RVF18HB-0194	positive	6	0	0	0	0	0	0	0	1	1	0	1	1	1	1	1	1	1	female	black_african	39	secondary school	not working within the abattoir area	full time	other	no	no	no	no	no	no	no	no	yes	no	no	no	no	no	whole day	regularly or always	no	0	0	1	large	7.12329	high
RVF18HB-0195	negative	3	0	0	0	0	0	0	1	1	1	0	1	1	1	1	1	1	1	male	black_african	27	secondary school	working within the abattoir area	full time	abattoir/butchery	no	no	no	no	no	no	no	yes	yes	no	no	yes	yes	no	whole day	regularly or always	no	0	0	1	large	7.12329	high
RVF18HB-0196	negative	12	1	0	0	1	0	0	1	1	1	0	1	1	1	1	1	1	1	male	black_african	40	secondary school	working within the abattoir area	full time	other	no	yes	no	no	yes	yes	no	yes	yes	no	no	no	no	no	whole day	regularly or always	no	0	0	1	large	7.12329	high
RVF18HB-0197	positive	11	0	0	0	0	0	0	0	0	1	0	1	1	1	1	1	1	1	female	black_african	36	higher education	working within the abattoir area	full time	abattoir/butchery	yes	yes	yes	yes	yes	no	no	yes	yes	no	no	yes	no	no	whole day	regularly or always	yes	1	0	1	large	7.12329	high
RVF18HB-0198	negative	9	0	0	0	0	0	0	0	0	1	0	1	1	1	1	1	1	1	female	black_african	30	secondary school	not working within the abattoir area	full time	other	no	no	no	no	no	no	no	no	no	no	no	no	no	no	<1 hour	never or sometimes	no	0	0	1	large	7.12329	high
RVF18HB-0199	negative	8	0	0	0	0	0	0	0	1	1	0	1	1	1	1	1	1	1	female	coloured	41	primary school	working within the abattoir area	full time	other	no	yes	no	no	no	no	no	yes	yes	no	no	no	no	no	whole day	regularly or always	no	0	0	1	large	7.12329	high
RVF18HB-0200	negative		1	0	1	0	0	0	0	1	1	0	1	1	1	1	1	1	1	female	coloured	32	secondary school	working within the abattoir area	part time	abattoir/butchery	no	no	no	no	no	no	yes	yes	yes	yes	no	no	no	no	<1 hour	regularly or always	no	0	0	1	large	7.12329	high
RVF18HB-0201	positive	5	0	0	0	0	0	0	0	1	1	0	1	1	1	1	1	1	1	male	black_african	31	secondary school	working within the abattoir area	full time	agriculture	no	no	no	yes	no	no	no	yes	yes	no	no	no	no	yes	whole day	regularly or always	no	0	0	1	large	7.12329	high
RVF18HB-0202	negative		0	0	0	0	0	0	0	0	1	0	1	1	1	1	1	1	1	female	coloured	30	secondary school	working within the abattoir area	full time	other	yes	yes	yes	yes	no	no	no	yes	no	no	no	no	no	no	whole day	regularly or always	no	1	0	1	large	7.12329	high
RVF18HB-0203	negative	12	0	0	0	0	0	0	1	1	1	0	1	1	1	1	1	1	1	female	black_african	33	higher education	not working within the abattoir area	full time	abattoir/butchery	no	yes	no	no	no	no	yes	yes	yes	no	yes	no	no	yes	whole day	regularly or always	no	1	0	1	large	7.12329	high
RVF18HB-0204	negative	10	0	0	0	0	0	0	0	0	1	0	1	1	1	1	1	1	1	female	black_african	47	secondary school	working within the abattoir area	full time	other	no	no	yes	yes	no	no	no	yes	yes	yes	no	no	no	yes	< 1/2 day	regularly or always	no	0	0	1	large	7.12329	high
RVF18HB-0205	negative	2	0	0	0	0	0	0	0	0	1	0	1	1	1	1	1	1	1	female	black_african	23	secondary school	not working within the abattoir area	full time	other	no	no	yes	yes	no	no	no	yes	yes	no	no	yes	no	no	<1 hour	never or sometimes	no	0	0	1	large	7.12329	high
RVF18HB-0206	negative	10	0	0	0	0	0	0	0	1	1	0	1	1	1	1	1	1	1	male	black_african	31	secondary school	not working within the abattoir area	full time	other	no	no	yes	yes	no	no	no	no	no	no	no	no	no	no	<1 hour	regularly or always	yes	1	0	1	large	7.12329	high
RVF18HB-0207		24	0	0	0	0	0	0	0	0	1	0	1	1	1	1	1	1	1	male	black_african	29	secondary school	not working within the abattoir area	full time	other	no	no	no	no	no	no	no	no	no	yes	no	no	no	no	whole day	regularly or always	no	0	0	1	large	7.12329	high
RVF18HB-0208	negative	4	0	0	0	0	0	0	1	1	1	0	1	1	1	1	1	1	1	female	black_african	30	secondary school	working within the abattoir area	full time	other	no	no	no	no	no	no	no	no	yes	yes	no	no	no	no	whole day	regularly or always	yes	1	0	1	large	7.12329	high
RVF18HB-0209	positive	3	0	0	0	0	0	0	1	0	1	0	1	1	1	1	1	1	1	male	black_african	26	secondary school	working within the abattoir area	full time	other	no	yes	no	no	no	no	no	yes	yes	no	no	no	no	no	whole day	regularly or always	no	1	0	1	large	7.12329	high
RVF18HB-0210	negative	2	0	0	0	0	0	0	1	0	1	0	1	1	1	1	1	1	1	male	black_african	23	primary school	working within the abattoir area	full time	other	no	yes	no	no	no	no	no	yes	yes	no	no	no	no	no	whole day	regularly or always	no	1	0	1	large	7.12329	high
RVF18HB-0211	negative	9	1	1	1	0	0	0	1	1	1	0	1	1	1	1	1	1	1	male	black_african	37	secondary school	working within the abattoir area	full time	other	no	yes	no	no	yes	no	no	yes	yes	no	no	no	no	no	whole day	regularly or always	yes	0	0	1	large	7.12329	high
RVF18HB-0212	negative	4	0	0	0	0	0	0	0	0	1	0	1	1	1	1	1	1	1	male	black_african	28	secondary school	working within the abattoir area	part time	abattoir/butchery	no	yes	no	no	yes	yes	no	yes	yes	no	no	no	no	no	whole day	regularly or always	yes	0	0	1	large	7.12329	high
RVF18HB-0213		2	1	1	0	0	0	0	1	1	1	0	1	1	1	1	1	1	1	male	black_african	32	secondary school	working within the abattoir area	full time	abattoir/butchery	no	yes	no	no	yes	no	no	yes	yes	no	no	no	no	no	whole day	regularly or always	yes	0	0	1	large	7.12329	high
RVF18HB-0214	positive	14	0	0	0	0	0	0	0	0	1	0	1	1	1	1	1	1	1	male	black_african	31	secondary school	working within the abattoir area	full time	abattoir/butchery	yes	yes	yes	yes	yes	yes	yes	no	yes	yes	yes	yes	yes	no	<1 hour	regularly or always	yes	0	0	1	large	7.12329	high
RVF18HB-0215	negative	5	0	0	0	0	0	0	1	0	1	0	1	1	1	1	1	1	1	male	black_african	33	primary school	working within the abattoir area	full time	other	no	yes	no	no	no	no	no	yes	yes	yes	no	no	no	no	whole day	regularly or always	no	1	0	1	large	7.12329	high
RVF18HB-0216	negative	1	0	0	0	0	0	0	0	1	1	0	1	1	1	1	1	1	1	female	black_african	39	higher education	working within the abattoir area	full time	abattoir/butchery	no	no	no	no	no	no	no	no	no	no	yes	no	no	no	< 1/2 day	regularly or always	no	0	0	1	large	7.12329	high
RVF18HB-0217	negative	3	0	0	0	0	0	0	1	0	1	0	1	1	1	1	1	1	1	male	black_african	37	primary school	working within the abattoir area	full time	other	no	yes	no	no	yes	yes	no	yes	yes	no	no	no	no	no	whole day	regularly or always	no	1	0	1	large	7.12329	high
RVF18HB-0218	negative		0	0	0	0	0	0	1	0	1	0	1	1	1	1	1	1	1	female	black_african	23	higher education	working within the abattoir area	full time	other	no	no	yes	yes	yes	no	yes	yes	yes	no	no	no	no	no	whole day	regularly or always	no	0	0	1	large	7.12329	high
RVF18HB-0219	negative		0	0	0	0	0	0	1	0	1	0	1	0	0	0	0	1	1	male	coloured	40	secondary school	working within the abattoir area	full time	other	no	yes	no	no	yes	no	no	yes	yes	yes	no	no	no	no	whole day	regularly or always	yes	1	0	0	medium	1.15152	high
RVF18HB-0220	negative	26	0	0	0	0	0	0	0	0	1	0	1	0	0	0	0	1	1	male	coloured	54	primary school	working within the abattoir area	full time	other	no	no	yes	yes	no	yes	yes	yes	yes	yes	yes	no	no	yes	whole day	regularly or always	yes	1	0	0	medium	1.15152	high
RVF18HB-0221	negative	26	0	0	0	0	0	0	0	0	1	0	1	0	0	0	0	1	1	male	black_african	77	none	working within the abattoir area	full time	agriculture	no	yes	no	no	no	yes	no	yes	yes	no	no	no	no	no	whole day	regularly or always	yes	1	0	0	medium	1.15152	high
RVF18HB-0222	positive		0	0	0	0	0	0	0	1	1	0	1	0	0	0	0	1	1	male	black_african	55	none	working within the abattoir area	full time	agriculture	no	yes	no	no	yes	no	no	yes	yes	yes	no	no	no	no	whole day	regularly or always	no	0	0	0	medium	1.15152	high
RVF18HB-0223	negative	4	0	0	0	0	0	0	0	0	1	0	1	0	0	0	0	1	1	male	coloured	31	secondary school	working within the abattoir area	part time	abattoir/butchery	no	no	yes	yes	yes	yes	yes	yes	yes	yes	no	no	no	yes	whole day	regularly or always	yes	0	0	0	medium	1.15152	high
RVF18HB-0224	positive	0	0	0	0	0	0	0	0	0	1	0	1	0	0	0	0	1	1	male	coloured	35	secondary school	working within the abattoir area	full time	other	no	yes	yes	yes	yes	no	yes	yes	yes	no	no	no	no	no	whole day	regularly or always	no	0	0	0	medium	1.15152	high
RVF18HB-0225	negative	21	0	0	0	0	0	0	1	0	1	0	1	0	0	0	0	1	1	male	coloured	40	secondary school	working within the abattoir area	full time	agriculture	no	yes	yes	yes	no	no	no	yes	yes	no	no	no	no	no	whole day	regularly or always	no	1	0	0	medium	1.15152	high
RVF18HB-0226	negative	4	0	0	0	0	0	0	0	1	1	0	1	0	0	0	0	1	1	male	black_african	44	secondary school	working within the abattoir area	full time	other	no	yes	yes	no	no	no	no	no	yes	yes	no	no	no	no	whole day	regularly or always	yes	1	0	0	medium	1.15152	high
RVF18HB-0227	positive		0	0	0	0	0	0	0	0	1	0	1	0	0	0	0	1	1	male	coloured	25	secondary school	working within the abattoir area	full time	agriculture	no	no	yes	yes	yes	no	yes	yes	yes	yes	no	no	no	no	whole day	regularly or always	no	0	0	0	medium	1.15152	high
RVF18HB-0228	positive	5	0	0	0	0	0	0	1	0	1	0	1	0	0	0	0	1	1	male	black_african	29	primary school	working within the abattoir area	full time	agriculture	yes	no	yes	yes	yes	no	no	yes	yes	yes	no	no	no	no	whole day	regularly or always	no	0	0	0	medium	1.15152	high
RVF18HB-0229	negative		0	0	0	0	0	0	0	0	1	0	1	0	0	0	0	1	1	male	coloured	38	secondary school	working within the abattoir area	part time	other	yes	no	yes	yes	yes	yes	yes	yes	yes	yes	no	no	no	yes	whole day	regularly or always	no	0	0	0	medium	1.15152	high
RVF18HB-0230	positive		0	0	0	0	0	0	0	1	1	0	1	0	0	0	0	1	1	male	coloured	26	secondary school	working within the abattoir area	full time	other	yes	no	yes	yes	no	yes	no	yes	yes	yes	no	no	no	no	whole day	regularly or always	no	1	0	0	medium	1.15152	high
RVF18HB-0231	positive	4	0	0	0	0	0	0	0	0	1	0	1	0	0	0	0	1	1	male	coloured	23	primary school	working within the abattoir area	part time	other	no	no	no	no	no	no	yes	no	no	yes	yes	yes	yes	no	whole day	regularly or always	yes	0	0	0	medium	1.15152	high
RVF18HB-0232	negative	18	0	0	0	0	0	0	0	0	1	0	1	0	0	0	0	1	1	male	coloured	36	secondary school	working within the abattoir area	full time	abattoir/butchery	yes	yes	yes	yes	yes	no	no	yes	yes	yes	no	no	no	no	whole day	regularly or always	yes	1	0	0	medium	1.15152	high
RVF18HB-0233	negative	11	0	0	0	0	0	0	0	0	1	0	1	0	0	0	0	1	1	female	coloured	42	secondary school	working within the abattoir area	full time	other	no	no	no	no	no	no	no	yes	no	no	no	no	no	no	whole day	regularly or always	no	1	0	0	medium	1.15152	high
RVF18HB-0234	negative	18	0	0	0	0	0	0	0	0	1	0	1	0	0	0	0	1	1	male	coloured	34	secondary school	working within the abattoir area	full time	agriculture	no	yes	yes	yes	no	no	no	yes	yes	yes	no	no	no	no	whole day	regularly or always	yes	1	0	0	medium	1.15152	high
RVF18HB-0235	negative		0	0	0	0	0	0	0	0	1	0	1	0	0	0	0	1	1	female	coloured	36	secondary school	working within the abattoir area	full time	abattoir/butchery	no	yes	no	no	no	no	no	yes	yes	yes	no	no	no	no	< 1/2 day	regularly or always	no	0	0	0	medium	1.15152	high
RVF18HB-0236	positive	20	0	0	0	0	0	0	0	0	1	0	1	0	0	0	0	1	1	female	coloured	49	secondary school	working within the abattoir area	full time	other	no	yes	no	no	no	no	no	yes	yes	yes	no	no	no	no	whole day	regularly or always	no	0	0	0	medium	1.15152	high
RVF18HB-0237	positive	10	0	0	0	0	0	0	0	0	1	0	1	0	0	0	0	1	1	male	black_african	57	none	working within the abattoir area	full time	other	no	no	no	no	no	yes	yes	yes	yes	yes	no	no	no	no	whole day	regularly or always	yes	0	0	0	medium	1.15152	high
RVF18HB-0238	negative		0	0	0	0	0	0	0	0	1	0	1	0	0	0	0	1	1	female	coloured	40	secondary school	working within the abattoir area	full time	abattoir/butchery	yes	yes	no	no	no	no	no	no	no	no	no	yes	yes	yes	whole day	regularly or always	yes	1	0	0	medium	1.15152	high
RVF18HB-0239	negative	6	0	0	0	0	0	0	0	1	1	0	1	0	0	0	0	1	1	male	coloured	24	secondary school	working within the abattoir area	full time	other	no	no	no	no	no	no	yes	yes	yes	yes	no	no	no	no	whole day	regularly or always	no	0	0	0	medium	1.15152	high
RVF18HB-0240	negative	2	0	0	0	0	0	0	1	0	1	0	1	0	0	0	0	1	1	female	coloured	21	secondary school	working within the abattoir area	full time	other	no	no	no	yes	no	no	no	yes	yes	yes	no	no	no	yes	whole day	regularly or always	no	0	0	0	medium	1.15152	high
RVF18HB-0241	negative	4	0	0	0	0	0	0	0	1	1	0	1	0	0	0	0	1	1	male	coloured	44	secondary school	working within the abattoir area	full time	agriculture	no	no	no	no	no	no	no	yes	yes	yes	no	no	no	no	whole day	regularly or always	no	0	0	0	medium	1.15152	high
RVF18HB-0242	negative	25	1	1	1	1	0	0	1	0	1	0	1	0	0	0	0	1	1	male	coloured	58	secondary school	working within the abattoir area	full time	other	yes	yes	yes	yes	no	yes	no	yes	yes	yes	no	no	no	no	whole day	regularly or always	yes	1	0	0	medium	1.15152	high
RVF18HB-0243	negative		0	0	0	0	0	0	0	0	1	0	1	0	0	0	0	1	1	male	coloured	50	none	working within the abattoir area	full time	other	no	no	yes	no	no	no	no	yes	no	no	no	no	no	no	whole day	regularly or always	yes	0	0	0	medium	1.15152	high
RVF18HB-0244	negative	2	0	0	0	0	0	0	0	0	1	0	1	0	0	0	0	1	1	male	coloured	23	secondary school	working within the abattoir area		agriculture	yes	yes	yes	yes	yes	yes	yes	yes	yes	yes	yes	yes	no	no	< 1/2 day	regularly or always	no	1	0	0	medium	1.15152	high
RVF18HB-0245	positive	4	0	0	0	0	0	0	0	0	1	0	1	0	0	0	0	1	1	male	black_african	41	primary school	working within the abattoir area	full time	abattoir/butchery	no	yes	no	no	no	no	no	yes	yes	no	no	no	no	no	whole day	regularly or always	no	0	0	0	medium	1.15152	high
RVF18HB-0246	negative	8	0	0	0	0	0	0	0	0	1	0	1	0	0	0	0	1	1	male	black_african	50	secondary school	working within the abattoir area	full time	abattoir/butchery	no	no	no	no	no	no	no	no	no	no	no	yes	yes	no	whole day	regularly or always	no	0	0	0	medium	1.15152	high
RVF18HB-0247	positive	3	0	0	0	0	0	0	0	0	1	0	1	0	0	0	0	1	1	male	coloured	31	secondary school	working within the abattoir area	full time	abattoir/butchery	no	no	no	no	no	no	no	no	no	no	yes	yes	yes	no	whole day	regularly or always	yes	0	0	0	medium	1.15152	high
RVF18HB-0248	negative		0	0	0	0	0	0	0	0	1	0	1	0	0	0	0	1	1	male	coloured	22	secondary school	working within the abattoir area	full time	other	no	yes	no	no	no	no	no	yes	yes	yes	no	yes	no	no	whole day	regularly or always	no	0	0	0	medium	1.15152	high
RVF18HB-0249	positive	4	0	0	0	0	0	0	0	0	1	0	1	0	0	0	0	1	1	male	coloured	27	secondary school	working within the abattoir area	full time	agriculture	no	no	no	no	no	no	no	no	no	no	no	no	no	no	whole day	regularly or always	yes	0	0	0	medium	1.15152	high
RVF18HB-0250	negative	22	0	0	0	0	0	0	0	0	1	0	1	0	0	0	0	1	1	male	coloured	50	primary school	working within the abattoir area	full time	other	no	yes	yes	no	no	no	no	yes	no	no	no	no	no	no	whole day	regularly or always	yes	0	0	0	medium	1.15152	high
RVF18HB-0251	positive	1	0	0	0	0	0	0	0	0	1	0	1	0	0	0	0	1	1	male	coloured	46	secondary school	working within the abattoir area	full time	agriculture	yes	no	no	no	no	no	no	yes	no	no	no	no	no	yes	whole day	regularly or always	yes	0	0	0	medium	1.15152	high
RVF18HB-0252	positive		0	0	0	0	0	0	0	0	1	0	1	1	1	1	1	1	1	female	black_african	22	secondary school	working within the abattoir area	full time	abattoir/butchery	no	yes	no	no	no	no	no	no	no	no	no	no	no	no	whole day	regularly or always	no	0	0	1	large	7.12329	high
RVF18HB-0253	negative		0	0	0	0	0	0	1	0	1	0	1	1	1	1	1	1	1	female	black_african	35	secondary school	working within the abattoir area	full time	other	no	yes	no	no	no	yes	no	yes	yes	no	no	no	no	no	whole day	regularly or always	no	1	0	1	large	7.12329	high
RVF18HB-0254	negative	3	0	0	0	0	0	0	0	0	1	0	1	1	1	1	1	1	1	female	black_african	40	secondary school	working within the abattoir area	full time	other	no	yes	yes	yes	no	no	no	yes	yes	no	no	no	no	no	whole day	regularly or always	no	0	0	1	large	7.12329	high
RVF18HB-0255	positive	2	0	0	0	0	0	0	1	0	1	0	1	1	1	1	1	1	1	female	black_african	34	secondary school	working within the abattoir area	full time	other	no	no	no	no	no	yes	no	yes	yes	no	no	no	no	no	whole day	regularly or always	no	0	0	1	large	7.12329	high
RVF18HB-0256	negative		0	0	0	0	0	0	1	0	1	0	1	1	1	1	1	1	1	female	black_african	50	secondary school	working within the abattoir area	part time	other	no	no	no	no	no	yes	no	yes	yes	no	no	no	no	no	whole day	regularly or always	no	1	0	1	large	7.12329	high
RVF18HB-0257	negative	4	0	0	0	0	0	0	0	0	1	0	1	1	1	1	1	1	1	female	black_african	25	secondary school	working within the abattoir area	full time	other	no	no	no	no	no	no	no	yes	yes	yes	no	no	no	no	whole day	regularly or always	no	0	0	1	large	7.12329	high
RVF18HB-0258	positive	1	0	0	0	0	0	0	1	1	1	0	1	1	1	1	1	1	1	female	black_african	39	secondary school	working within the abattoir area	full time	other	no	yes	no	no	no	yes	no	yes	yes	no	no	no	no	no	whole day	regularly or always	no	1	0	1	large	7.12329	high
RVF18HB-0259		7	0	0	0	0	0	0	1	0	1	0	1	1	1	1	1	1	1	male	black_african	41	secondary school	working within the abattoir area	full time	abattoir/butchery	no	yes	no	no	no	no	no	yes	yes	yes	no	no	no	no	whole day	regularly or always	no	0	0	1	large	7.12329	high
RVF18HB-0260	negative	2	0	0	0	0	0	0	0	0	1	0	1	1	1	1	1	1	1	female	coloured	40	secondary school	working within the abattoir area	full time	other	no	yes	no	no	no	no	no	no	yes	yes	no	no	no	no	whole day	regularly or always	no	0	0	1	large	7.12329	high
RVF18HB-0261	negative	2	0	0	0	0	0	0	0	0	1	0	1	1	1	1	1	1	1	female	black_african	25	secondary school	working within the abattoir area	full time	other	no	yes	no	no	no	yes	no	yes	yes	yes	no	no	no	no	whole day	regularly or always	yes	0	0	1	large	7.12329	high
RVF18HB-0262	negative	5	0	0	0	0	0	0	1	0	1	0	1	1	1	1	1	1	1	female	black_african	39	secondary school	working within the abattoir area	full time	other	no	no	no	no	no	no	no	yes	no	no	no	no	no	yes	whole day	regularly or always	no	0	0	1	large	7.12329	high
RVF18HB-0263	positive		0	0	0	0	0	0	0	1	1	0	1	1	1	1	1	1	1	female	black_african	40	secondary school	working within the abattoir area	full time	other	no	yes	no	no	no	yes	no	yes	yes	no	no	no	no	no	whole day	regularly or always	yes	1	0	1	large	7.12329	high
RVF18HB-0264	positive	4	0	0	0	0	0	0	1	0	1	0	1	1	1	1	1	1	1	male	black_african	22	secondary school	working within the abattoir area	full time	other	no	yes	no	no	no	no	no	yes	yes	yes	no	no	no	no	whole day	regularly or always	yes	0	0	1	large	7.12329	high
RVF18HB-0265	positive	4	1	1	1	1	0	0	1	1	1	0	1	1	1	1	1	1	1	female	black_african	35	secondary school	working within the abattoir area	full time	other	no	no	no	no	no	yes	no	yes	yes	no	no	no	no	no	whole day	regularly or always	no	1	0	1	large	7.12329	high
RVF18HB-0266	negative	2	0	0	0	0	0	0	1	1	1	0	1	1	1	1	1	1	1	female	black_african	41	secondary school	working within the abattoir area	full time	other	no	yes	yes	yes	no	yes	no	yes	yes	no	no	no	no	no	whole day	regularly or always	no	0	0	1	large	7.12329	high
RVF18HB-0267	positive	55	1	1	1	1	0	1	1	1	1	0	1	1	1	1	1	1	1	female	black_african	52	secondary school	working within the abattoir area	full time	other	no	yes	no	yes	no	no	no	yes	yes	no	no	no	no	no	whole day	regularly or always	no	0	0	1	large	7.12329	high
RVF18HB-0268	negative		0	0	0	0	0	0	1	1	1	0	1	1	1	1	1	1	1	female	black_african	28	secondary school	working within the abattoir area	part time	other	no	yes	no	yes	no	no	no	yes	yes	no	no	no	no	no	whole day	regularly or always	no	1	0	1	large	7.12329	high
RVF18HB-0269	positive	3	0	0	0	0	0	0	0	0	1	0	1	1	1	1	1	1	1	male	black_african	33	secondary school	working within the abattoir area	full time	abattoir/butchery	no	yes	yes	yes	yes	yes	yes	yes	yes	yes	yes	no	no	no	whole day	regularly or always	no	0	0	1	large	7.12329	high
RVF18HB-0270	positive	4	0	0	0	0	0	0	0	1	1	0	1	1	1	1	1	1	1	male	black_african	32	secondary school	working within the abattoir area	full time	abattoir/butchery	no	no	no	yes	no	yes	no	yes	yes	no	no	no	no	no	whole day	regularly or always	no	0	0	1	large	7.12329	high
RVF18HB-0271	negative		0	0	0	0	0	0	1	0	1	0	1	1	1	1	1	1	1	male	black_african	35	secondary school	working within the abattoir area	full time	other	no	no	no	yes	no	no	no	no	yes	no	no	no	no	no	whole day	regularly or always	no	1	0	1	large	7.12329	high
RVF18HB-0272	positive	5	0	0	0	0	0	0	1	0	1	0	1	1	1	1	1	1	1	male	black_african	30	secondary school	working within the abattoir area	full time	abattoir/butchery	yes	yes	no	no	no	no	no	yes	yes	no	no	no	no	no	whole day	regularly or always	no	0	0	1	large	7.12329	high
RVF18HB-0273	negative	11	0	0	0	0	0	0	0	0	1	0	1	1	1	1	1	1	1	female	black_african	45	secondary school	working within the abattoir area	full time	other	no	yes	no	no	no	no	no	yes	no	yes	no	no	no	no	whole day	regularly or always	no	1	0	1	large	7.12329	high
RVF18HB-0274	positive	4	0	0	0	0	0	0	0	1	1	0	1	1	1	1	1	1	1	female	black_african	25	secondary school	working within the abattoir area	full time	other	no	yes	yes	yes	no	no	no	yes	no	no	yes	no	no	no	whole day	regularly or always	no	0	0	1	large	7.12329	high
RVF18HB-0275	negative	2	0	0	0	0	0	0	1	0	1	0	1	1	1	1	1	1	1	female	black_african	55	secondary school	working within the abattoir area	full time	other	no	no	no	yes	no	yes	no	yes	yes	no	no	no	no	no	whole day	regularly or always	no	1	0	1	large	7.12329	high
RVF18HB-0276	negative		0	0	0	0	0	0	0	0	1	0	1	1	1	1	1	1	1	female	coloured	39	none	working within the abattoir area	full time	other	no	yes	no	no	no	no	no	yes	no	no	no	no	no	no	whole day	regularly or always	yes	0	0	1	large	7.12329	high
RVF18HB-0277	negative	3	0	0	0	0	0	0	0	0	1	0	1	1	1	1	1	1	1	female	black_african	39	secondary school	working within the abattoir area	full time	abattoir/butchery	no	yes	no	no	no	no	no	no	no	yes	yes	no	no	no	whole day	regularly or always	yes	0	0	1	large	7.12329	high
RVF18HB-0278	negative		0	0	0	0	0	0	0	1	1	0	1	1	1	1	1	1	1	male	black_african	24	secondary school	working within the abattoir area	full time	agriculture	no	yes	yes	yes	no	yes	no	yes	yes	no	no	no	no	no	whole day	regularly or always	yes	0	0	1	large	7.12329	high
RVF18HB-0279	positive	1	0	0	0	0	0	0	0	1	1	0	1	1	1	1	1	1	1	male	black_african	36	secondary school	working within the abattoir area	full time	other	yes	yes	yes	no	no	yes	no	yes	no	yes	no	no	no	no	whole day	regularly or always	yes	0	0	1	large	7.12329	high
RVF18HB-0280	positive	2	0	0	0	0	0	0	0	0	1	0	1	1	1	1	1	1	1	female	black_african	27	secondary school	working within the abattoir area	full time	abattoir/butchery	no	yes	no	no	no	no	no	no	no	no	no	no	no	no	whole day	regularly or always	no	0	0	1	large	7.12329	high
RVF18HB-0281	positive	2	0	0	0	0	0	0	1	1	1	0	1	1	1	1	1	1	1	female	black_african	25	secondary school	working within the abattoir area	full time	other	no	yes	no	no	no	yes	no	yes	yes	no	no	no	no	no	whole day	regularly or always	no	0	0	1	large	7.12329	high
RVF18HB-0282	negative	8	0	0	0	0	0	0	1	0	1	0	1	1	1	1	1	1	1	female	black_african	57	primary school	working within the abattoir area	full time	other	no	yes	no	no	no	no	no	yes	yes	yes	no	no	no	no	whole day	regularly or always	no	1	0	1	large	7.12329	high
RVF18HB-0283	negative	3	1	1	0	0	0	0	0	0	1	0	1	1	1	1	1	1	1	male	black_african	38	secondary school	working within the abattoir area	full time	other	no	no	no	no	yes	no	no	no	yes	yes	no	no	no	no	whole day	regularly or always	yes	0	0	1	large	7.12329	high
RVF18HB-0284	positive	5	0	0	0	0	0	0	1	0	1	0	1	1	1	1	1	1	1	male	black_african	33	secondary school	working within the abattoir area	full time	agriculture	no	yes	no	no	yes	no	no	no	no	yes	no	no	no	no	whole day	regularly or always	yes	0	0	1	large	7.12329	high
RVF18HB-0285	negative	4	1	0	1	1	1	1	1	0	1	0	1	1	1	1	1	1	1	male	black_african	32	secondary school	working within the abattoir area	full time	other	no	yes	yes	yes	no	yes	no	yes	no	no	no	no	no	no	whole day	regularly or always	no	1	0	1	large	7.12329	high
RVF18HB-0286	negative		1	0	0	0	0	1	1	0	1	0	1	1	1	1	1	1	1	male	black_african	42	secondary school	working within the abattoir area	full time	other	no	no	no	no	no	no	no	yes	yes	no	no	no	no	no	whole day	regularly or always	no	0	0	1	large	7.12329	high
RVF18HB-0287	negative	10	1	1	0	0	0	0	0	0	1	0	1	1	1	1	1	1	1	male	black_african	40	secondary school	working within the abattoir area	full time	other	no	yes	no	no	no	no	no	yes	yes	yes	no	no	no	yes	whole day	regularly or always	no	0	0	1	large	7.12329	high
RVF18HB-0288											1	0	1	1	1	1	1	1	1																										0	1	large	7.12329	high
RVF18HB-0289	positive	1	0	0	0	0	0	0	1	1	1	0	1	1	1	1	1	1	1	female	black_african	22	secondary school	working within the abattoir area	full time	other	no	no	no	yes	no	no	no	yes	yes	no	no	no	no	no	whole day	regularly or always	no	1	0	1	large	7.12329	high
RVF18HB-0290	negative	10	0	0	0	0	0	0	0	0	1	0	1	1	1	1	1	1	1	male	black_african	49	primary school	working within the abattoir area	full time	agriculture	yes	yes	no	no	no	no	no	yes	yes	yes	yes	no	no	yes	whole day	regularly or always	no	0	0	1	large	7.12329	high
RVF18HB-0291	negative	12	0	0	0	0	0	0	1	1	0	0	0	1	0	0	1	0	0	male	black_african	31	secondary school	working within the abattoir area	full time	other	no	yes	yes	no	no	yes	no	yes	yes	yes	no	no	no	no	whole day	regularly or always	yes	0	1	0	medium	1.72727	high
RVF18HB-0292	negative	5	0	0	0	0	0	0	1	0	0	0	0	1	0	0	1	0	0	male	black_african	32	primary school	working within the abattoir area	full time	other	no	yes	yes	yes	no	no	no	yes	yes	yes	no	no	no	no	whole day	never or sometimes	no	1	1	0	medium	1.72727	high
RVF18HB-0293			0	0	0	0	0	0	1	0	0	0	0	1	0	0	1	0	0	male	black_african	21	secondary school	working within the abattoir area	full time	other	yes	yes	yes	no	no	yes	no	yes	yes	yes	no	yes	yes	no	whole day	regularly or always	no	0	1	0	medium	1.72727	high
RVF18HB-0294	positive	15	0	0	0	0	0	0	1	0	0	0	0	1	0	0	1	0	0	male	black_african	32	primary school	working within the abattoir area	full time	other	no	yes	yes	no	no	yes	no	yes	yes	yes	no	no	no	no	whole day	regularly or always	no	0	1	0	medium	1.72727	high
RVF18HB-0295	negative	9	1	1	0	0	0	0	0	0	0	0	1	1	1	1	1	1	0	male	black_african	29	secondary school	working within the abattoir area	full time	abattoir/butchery	yes	yes	yes	yes	yes	no	no	yes	yes	yes	yes	yes	yes	yes	whole day	regularly or always	no	1	1	0	medium	1.45714	high
RVF18HB-0296	positive	28	0	0	0	0	0	0	1	0	0	0	1	1	1	1	1	1	0	male	black_african	45	none	working within the abattoir area	full time	abattoir/butchery	no	yes	yes	no	yes	no	no	no	yes	yes	yes	yes	yes	no	whole day	never or sometimes	yes	0	1	0	medium	1.45714	high
RVF18HB-0297	positive	14	0	0	0	0	0	0	0	1	0	0	1	1	1	1	1	1	0	female	black_african	43	secondary school	working within the abattoir area	full time	abattoir/butchery	no	no	no	no	no	no	no	yes	yes	no	yes	yes	yes	no	whole day	regularly or always	no	0	1	0	medium	1.45714	high
RVF18HB-0298	negative	8	0	0	0	0	0	0	0	1	0	0	1	1	1	1	1	1	0	female	black_african	38	secondary school	working within the abattoir area	full time	other	no	no	no	no	no	yes	no	yes	yes	yes	no	no	no	no	whole day	regularly or always	no	1	1	0	medium	1.45714	high
RVF18HB-0299	positive	10	0	0	0	0	0	0	0	1	0	0	1	1	1	1	1	1	0	female	black_african	31	secondary school	working within the abattoir area	full time	abattoir/butchery	no	no	no	no	no	no	no	no	yes	no	no	no	no	no	whole day	regularly or always	no	0	1	0	medium	1.45714	high
RVF18HB-0300	negative	4	0	0	0	0	0	0	0	1	0	0	1	1	1	1	1	1	0	female	black_african	33	secondary school	working within the abattoir area	full time	abattoir/butchery	no	no	no	no	no	no	no	no	yes	no	no	no	no	no	whole day	never or sometimes	no	0	1	0	medium	1.45714	high
RVF18HB-0301	negative	14	0	0	0	0	0	0	0	1	1	0	1	1	1	1	1	1	1	female	black_african	52	secondary school	working within the abattoir area	full time	other	no	no	no	no	no	no	no	no	no	no	no	no	no	no	whole day	regularly or always	no	1	0	1	large	7.12329	high
RVF18HB-0302	negative		1	1	1	0	0	0	1	0	1	0	1	1	1	1	1	1	1	male	black_african	31	secondary school	working within the abattoir area	full time	other	yes	yes	yes	yes	yes	yes	yes	yes	yes	yes	yes	yes	yes	yes	whole day	regularly or always	yes	0	0	1	large	7.12329	high
RVF18HB-0303	negative		0	0	0	0	0	0	0	1	1	0	1	1	1	1	1	1	1	male	black_african	35	secondary school	working within the abattoir area	full time	abattoir/butchery	no	no	no	no	yes	no	no	yes	yes	yes	no	no	no	no	whole day	regularly or always	no	0	0	1	large	7.12329	high
RVF18HB-0304	positive	10	0	0	0	0	0	0	1	1	0	0	1	0	0	0	0	0	0	male	black_african	43	secondary school	working within the abattoir area	full time	agriculture	no	no	yes	yes	yes	yes	no	yes	yes	yes	no	no	no	no	whole day	regularly or always	yes	1	0	0	medium	3.3	high
RVF18HB-0305	negative	4	0	0	0	0	0	0	0	0	0	0	1	0	0	0	0	0	0	male	coloured	32	primary school	working within the abattoir area	full time	agriculture	no	no	yes	no	yes	no	no	no	no	no	no	no	no	no	whole day	regularly or always	no	1	0	0	medium	3.3	high
RVF18HB-0306	negative	23	0	0	0	0	0	0	1	1	0	0	1	0	0	0	0	0	0	male	black_african	40	primary school	working within the abattoir area	full time	agriculture	no	no	yes	yes	yes	yes	no	yes	yes	yes	no	no	no	no	whole day	never or sometimes	yes	0	0	0	medium	3.3	high
RVF18HB-0307	negative	3	0	0	0	0	0	0	0	0	0	0	1	0	0	0	0	0	0	female	black_african	29	secondary school	working within the abattoir area	full time	abattoir/butchery	no	yes	no	yes	no	yes	no	yes	no	yes	no	no	no	no	whole day	regularly or always	no	0	0	0	medium	3.3	high
RVF18HB-0308		7	0	0	0	0	0	0	0	1	0	0	1	0	0	0	0	0	0	female	black_african	33	secondary school	working within the abattoir area	full time	abattoir/butchery	no	no	no	no	no	yes	no	no	yes	yes	no	no	no	no	whole day	never or sometimes	no	0	0	0	medium	3.3	high
RVF18HB-0309	positive	5	0	0	0	0	0	0	1	0	0	0	1	0	0	0	0	0	0	female	coloured	26	secondary school	working within the abattoir area	full time	other	no	yes	no	no	no	no	no	yes	yes	yes	no	no	no	no	whole day	regularly or always	no	0	0	0	medium	3.3	high
RVF18HB-0310	negative	16	0	0	0	0	0	0	1	1	0	0	1	0	0	0	0	0	0	male	black_african	35	secondary school	working within the abattoir area	full time	other	no	yes	yes	yes	no	no	no	yes	yes	yes	no	no	no	no	whole day	regularly or always	yes	0	0	0	medium	3.3	high
RVF18HB-0311	positive	14	0	0	0	0	0	0	0	0	0	0	1	0	0	0	0	0	0	female	coloured	33	secondary school	working within the abattoir area	full time	other	no	yes	no	yes	no	no	no	yes	yes	no	no	no	no	no	whole day	regularly or always	no	0	0	0	medium	3.3	high
RVF18HB-0312	negative	8	0	0	0	0	0	0	0	1	0	0	1	0	0	0	0	0	0	female	black_african	54	none	working within the abattoir area	full time	other	yes	yes	yes	yes	yes	yes	no	yes	yes	no	no	no	no	no	< 1/2 day	regularly or always	no	0	0	0	medium	3.3	high
RVF18HB-0313	positive	12	0	0	0	0	0	0	0	0	0	0	1	0	0	0	0	0	0	female	coloured	34	secondary school	working within the abattoir area	full time	abattoir/butchery	no	yes	no	no	no	no	no	yes	yes	yes	no	no	no	no	whole day	regularly or always	no	0	0	0	medium	3.3	high
RVF18HB-0314	negative	12	0	0	0	0	0	0	1	1	0	0	1	1	1	1	1	1	0	female	black_african	39	secondary school	working within the abattoir area	full time	other	no	no	no	no	no	no	no	yes	no	no	no	no	no	no	whole day	regularly or always	no	0	1	0	medium	1.45714	high
RVF18HB-0315	positive	5	1	1	0	0	0	0	1	1	0	0	1	1	1	1	1	1	0	male	black_african	25	secondary school	working within the abattoir area	full time	other	no	no	yes	no	no	no	no	yes	no	yes	no	no	no	no	whole day	regularly or always	yes	1	1	0	medium	1.45714	high
RVF18HB-0316	negative	22	1	1	0	0	0	0	1	1	0	0	1	1	1	1	1	1	0	female	black_african	42	secondary school	working within the abattoir area	full time	other	no	no	no	no	no	no	no	yes	yes	yes	no	no	no	no	whole day	regularly or always	no	1	1	0	medium	1.45714	high
RVF18HB-0317	negative	30	0	0	0	0	0	0	1	1	0	0	1	1	1	1	1	1	0	female	black_african	45	secondary school	working within the abattoir area	full time	abattoir/butchery	no	no	no	no	no	no	no	yes	yes	yes	no	no	no	no	whole day	regularly or always	no	1	1	0	medium	1.45714	high
RVF18HB-0318	negative	19	0	0	0	0	0	0	1	1	0	0	1	1	1	1	1	1	0	female	black_african	42	secondary school	working within the abattoir area	full time	abattoir/butchery	no	no	no	no	no	no	no	yes	yes	yes	no	no	no	no	whole day	regularly or always	no	1	1	0	medium	1.45714	high
RVF18HB-0319	negative	17	0	0	0	0	0	0	0	1	0	0	1	1	1	1	1	1	0	male	black_african	32	primary school	working within the abattoir area	full time	agriculture	yes	yes	yes	yes	no	no	no	yes	yes	yes	no	no	no	no	whole day	regularly or always	no	0	1	0	medium	1.45714	high
RVF18HB-0320	positive	5	0	0	0	0	0	0	1	0	0	0	1	1	1	1	1	1	0	male	black_african	30	secondary school	working within the abattoir area	full time	other	no	no	yes	yes	no	no	no	no	no	yes	no	no	no	no	whole day	regularly or always	yes	1	1	0	medium	1.45714	high
RVF18HB-0321	positive	5	0	0	0	0	0	0	0	0	0	0	1	1	1	1	1	1	0	male	black_african	28	secondary school	working within the abattoir area	part time	abattoir/butchery	yes	yes	yes	yes	no	yes	yes	yes	yes	yes	yes	yes	yes	yes	whole day	regularly or always	yes	0	1	0	medium	1.45714	high
RVF18HB-0322		3	0	0	0	0	0	0	0	1	0	0	1	1	1	1	1	1	0	male	black_african	24	secondary school	working within the abattoir area	full time	abattoir/butchery	no	no	no	no	no	no	no	yes	no	yes	no	no	no	no	whole day	regularly or always	no	0	1	0	medium	1.45714	high
RVF18HB-0323	negative	18	1	1	1	0	0	0	1	0	0	0	1	1	1	1	1	1	0	male	black_african	42	higher education	working within the abattoir area	full time	abattoir/butchery	yes	yes	yes	yes	yes	yes	yes	yes	yes	yes	yes	yes	yes	yes	whole day	regularly or always	no	0	1	0	medium	1.45714	high
RVF18HB-0324	negative	16	0	0	0	0	0	0	0	1	0	0	1	1	1	1	1	1	0	male	black_african	40	secondary school	working within the abattoir area	full time	agriculture	no	yes	no	no	no	yes	no	yes	no	no	no	no	no	no	whole day	regularly or always	yes	1	1	0	medium	1.45714	high
RVF18HB-0325	negative	16	0	0	0	0	0	0	0	0	0	0	1	1	1	1	1	1	0	male	black_african	40	secondary school	working within the abattoir area	full time	abattoir/butchery	no	no	yes	no	no	no	no	yes	no	yes	no	no	no	no	whole day	regularly or always	no	1	1	0	medium	1.45714	high
RVF18HB-0326	negative		0	0	0	0	0	0	0	1	0	0	1	1	1	1	1	1	0	male	black_african	28	secondary school	working within the abattoir area	full time	agriculture	no	no	yes	no	no	no	no	yes	yes	yes	no	no	no	no	whole day	regularly or always	no	0	1	0	medium	1.45714	high
RVF18HB-0327	positive	10	0	0	0	0	0	0	1	0	0	0	1	1	1	1	1	1	0	female	black_african	54	secondary school	not working within the abattoir area	full time	other	no	no	no	no	no	no	no	no	no	no	no	no	no	no	whole day	regularly or always	no	0	1	0	medium	1.45714	high
RVF18HB-0328	negative	5	1	1	0	0	0	0	0	0	0	0	1	1	1	1	1	1	0	male	black_african	25	secondary school	working within the abattoir area	full time	other	no	no	no	no	no	no	no	no	no	yes	no	no	no	no	whole day	regularly or always	no	0	1	0	medium	1.45714	high
RVF18HB-0329	negative	15	0	0	0	0	0	0	0	0	0	0	1	1	1	1	1	1	0	male	black_african	35	secondary school	working within the abattoir area	full time	other	no	yes	yes	yes	no	no	no	yes	yes	yes	yes	no	no	no	whole day	regularly or always	no	1	1	0	medium	1.45714	high
RVF18HB-0330	negative	21	0	0	0	0	0	0	1	0	0	0	1	1	1	1	1	1	0	male	black_african	48	primary school	working within the abattoir area	full time	other	no	yes	yes	yes	yes	yes	no	yes	yes	yes	no	no	no	no	whole day	regularly or always	yes	1	1	0	medium	1.45714	high
RVF18HB-0331	negative	16	1	1	1	0	0	0	1	0	0	0	1	1	1	1	1	1	0	male	black_african	46	primary school	working within the abattoir area	full time	abattoir/butchery	no	yes	no	no	no	no	no	yes	yes	no	no	no	no	no	whole day	regularly or always	no	0	1	0	medium	1.45714	high
RVF18HB-0332	positive	11	0	0	0	0	0	0	1	1	0	0	1	1	1	1	1	1	0	male	black_african	32	secondary school	working within the abattoir area	full time	other	no	no	no	no	no	yes	no	yes	no	no	no	no	no	no	whole day	regularly or always	no	1	1	0	medium	1.45714	high
RVF18HB-0333	negative	18	1	1	0	0	0	0	1	1	0	0	1	1	1	1	1	1	0	male	black_african	41	secondary school	working within the abattoir area	full time	agriculture	no	yes	no	no	yes	no	no	yes	no	yes	no	no	no	no	whole day	regularly or always	yes	0	1	0	medium	1.45714	high
RVF18HB-0334	negative	13	0	0	0	0	0	0	1	1	0	0	1	1	1	1	1	1	0	male	black_african	39	secondary school	working within the abattoir area	full time	abattoir/butchery	yes	yes	yes	no	yes	no	yes	yes	yes	no	no	no	no	no	whole day	regularly or always	no	0	1	0	medium	1.45714	high
RVF18HB-0335	negative	8	0	0	0	0	0	0	1	1	0	0	1	1	1	1	1	1	0	male	black_african	43	secondary school	working within the abattoir area	full time	agriculture	yes	no	no	no	no	yes	yes	yes	no	yes	no	no	no	no	whole day	regularly or always	yes	1	1	0	medium	1.45714	high
RVF18HB-0336	negative	8	1	0	1	0	0	0	1	0	0	0	1	1	1	1	1	1	0	male	black_african	26	secondary school	working within the abattoir area	full time	agriculture	yes	yes	no	no	no	no	no	no	yes	no	no	no	no	no	whole day	regularly or always	no	0	1	0	medium	1.45714	high
RVF18HB-0337	positive	3	0	0	0	0	0	0	0	1	0	0	1	1	1	1	1	1	0	male	black_african	26	secondary school	not working within the abattoir area	full time	other	no	no	no	no	no	no	no	no	no	yes	no	no	no	no	whole day	never or sometimes	no	0	1	0	medium	1.45714	high
RVF18HB-0338	positive	7	0	0	0	0	0	0	0	0	0	0	1	1	1	1	1	1	0	male	black_african	37	secondary school	working within the abattoir area	full time	abattoir/butchery	no	no	yes	no	no	yes	no	yes	yes	yes	no	no	no	no	whole day	regularly or always	no	0	1	0	medium	1.45714	high
RVF18HB-0339		8	1	0	1	0	0	0	1	1	0	0	1	1	1	1	1	1	0	male	black_african	32	secondary school	working within the abattoir area	full time	other	no	yes	yes	yes	yes	yes	yes	yes	yes	yes	no	no	no	no	whole day	regularly or always	no	0	1	0	medium	1.45714	high
RVF18HB-0340	negative	3	0	0	0	0	0	0	0	0	0	0	1	1	1	1	1	1	0	male	black_african	36	secondary school	working within the abattoir area	full time	other	yes	yes	yes	yes	yes	yes	no	yes	yes	yes	no	no	yes	no	whole day	regularly or always	no	0	1	0	medium	1.45714	high
RVF18HB-0341	negative	16	1	1	0	0	0	0	0	0	0	0	1	1	1	1	1	1	0	male	black_african	46	primary school	working within the abattoir area	full time	agriculture	yes	yes	yes	yes	no	no	no	yes	yes	no	no	no	no	no	whole day	regularly or always	no	1	1	0	medium	1.45714	high
RVF18HB-0342	negative	12	0	0	0	0	0	0	0	1	0	0	1	1	1	1	1	1	0	male	black_african	34	secondary school	not working within the abattoir area	full time	abattoir/butchery	no	yes	no	no	no	yes	yes	yes	no	yes	no	no	no	no	whole day	regularly or always	no	1	1	0	medium	1.45714	high
RVF18HB-0343		3	0	0	0	0	0	0	0	1	1	1	1	0	1	1	1	0	1	female	black_african	32	secondary school	working within the abattoir area	full time	other	no	no	yes	yes	no	no	no	yes	yes	yes	no	yes	no	no	whole day	regularly or always	no	0	0	0	large	3.65957	high
RVF18HB-0344	positive		0	0	0	0	0	0	1	1	1	1	1	0	1	1	1	0	1	female	black_african	30	secondary school	working within the abattoir area	full time	abattoir/butchery	no	yes	no	no	no	no	no	yes	yes	no	no	no	no	no	whole day	regularly or always	no	0	0	0	large	3.65957	high
RVF18HB-0345	negative	3	0	0	0	0	0	0	0	0	1	1	1	0	1	1	1	0	1	female	black_african	32	secondary school	working within the abattoir area	full time	abattoir/butchery	yes	no	no	yes	no	no	no	yes	yes	no	no	no	no	no	<1 hour	regularly or always	yes	0	0	0	large	3.65957	high
RVF18HB-0346	negative	5	0	0	0	0	0	0	1	1	1	1	1	0	1	1	1	0	1	female	black_african	37	secondary school	working within the abattoir area	full time	other	no	no	no	yes	no	no	no	no	yes	no	no	no	no	no	whole day	regularly or always	no	1	0	0	large	3.65957	high
RVF18HB-0347	negative	12	0	0	0	0	0	0	0	1	1	1	1	0	1	1	1	0	1	female	black_african	39	secondary school	working within the abattoir area	full time	other	no	no	no	no	no	no	no	yes	yes	no	no	no	no	no	whole day	regularly or always	no	1	0	0	large	3.65957	high
RVF18HB-0348	positive		0	0	0	0	0	0	1	1	1	1	1	0	1	1	1	0	1	female	black_african	26	secondary school	working within the abattoir area	full time	abattoir/butchery	no	yes	no	no	no	no	no	yes	yes	yes	no	yes	no	no	whole day	regularly or always	no	0	0	0	large	3.65957	high
RVF18HB-0349	positive	9	0	0	0	0	0	0	0	0	1	1	1	0	1	1	1	0	1	male	black_african	34	higher education	working within the abattoir area	full time	other	yes	yes	yes	no	no	yes	yes	yes	yes	yes	yes	yes	no	no	whole day	regularly or always	yes	0	0	0	large	3.65957	high
RVF18HB-0350	negative	13	0	0	0	0	0	0	1	1	1	1	1	0	1	1	1	0	1	male	black_african	52	secondary school	working within the abattoir area	full time	other	no	yes	no	no	no	yes	no	yes	yes	yes	no	no	no	no	whole day	regularly or always	no	0	0	0	large	3.65957	high
RVF18HB-0351	positive	15	0	0	0	0	0	0	0	0	1	1	1	0	1	1	1	0	1	male	black_african	36	higher education	working within the abattoir area	full time	other	yes	yes	no	no	yes	yes	no	yes	yes	yes	no	no	yes	no	whole day	regularly or always	no	0	0	0	large	3.65957	high
RVF18HB-0352	negative	3	0	0	0	0	0	0	0	1	1	1	1	0	1	1	1	0	1	male	black_african	39	secondary school	working within the abattoir area	full time	other	yes	yes	no	yes	yes	yes	no	yes	yes	yes	yes	yes	no	no	<1 hour	regularly or always	no	0	0	0	large	3.65957	high
RVF18HB-0353	negative	2	0	0	0	0	0	0	1	0	1	1	1	0	1	1	1	0	1	male	black_african	32	none	working within the abattoir area	full time	agriculture	yes	yes	yes	yes	yes	yes	yes	yes	yes	yes	yes	yes	yes	no	whole day	regularly or always	yes	1	0	0	large	3.65957	high
RVF18HB-0354	negative	5	0	0	0	0	0	0	1	1	1	1	1	0	1	1	1	0	1	male	black_african	32	secondary school	working within the abattoir area	full time	other	yes	yes	no	no	yes	no	no	yes	yes	yes	no	no	no	no	whole day	regularly or always	no	0	0	0	large	3.65957	high
RVF18HB-0355	negative		0	0	0	0	0	0	1	1	1	1	1	0	1	1	1	0	1	male	black_african	41	secondary school	working within the abattoir area	full time	other	no	yes	no	no	no	yes	no	yes	yes	no	no	no	no	no	whole day	regularly or always	no	0	0	0	large	3.65957	high
RVF18HB-0356	positive	20	0	0	0	0	0	0	0	1	1	1	1	0	1	1	1	0	1	male	black_african	54	primary school	working within the abattoir area	full time	other	no	yes	no	no	no	no	no	yes	yes	no	no	no	no	no	whole day	regularly or always	no	0	0	0	large	3.65957	high
RVF18HB-0357	negative	20	0	0	0	0	0	0	0	1	1	1	1	0	1	1	1	0	1	male	black_african	61	primary school	working within the abattoir area	full time	other	yes	no	no	no	no	no	no	no	no	yes	no	no	no	no	whole day	regularly or always	no	0	0	0	large	3.65957	high
RVF18HB-0358	negative	3	0	0	0	0	0	0	1	0	1	1	1	0	1	1	1	0	1	female	black_african	34	secondary school	working within the abattoir area	full time	other	no	no	yes	yes	no	no	no	yes	yes	no	no	no	no	no	whole day	regularly or always	no	0	0	0	large	3.65957	high
RVF18HB-0359	negative	12	0	0	0	0	0	0	0	1	1	1	1	0	1	1	1	0	1	male	black_african	58	secondary school	working within the abattoir area	full time	other	yes	no	no	no	no	yes	no	no	no	yes	no	no	no	no	whole day	never or sometimes	no	0	0	0	large	3.65957	high
RVF18HB-0360	negative	13	0	0	0	0	0	0	0	1	1	1	1	0	1	1	1	0	1	male	black_african	38	secondary school	working within the abattoir area	full time	abattoir/butchery	yes	yes	no	no	yes	no	no	yes	yes	yes	no	no	no	no	whole day	regularly or always	no	0	0	0	large	3.65957	high
RVF18HB-0361	positive	6	0	0	0	0	0	0	0	0	1	1	1	0	1	1	1	0	1	male	black_african	43	primary school	working within the abattoir area	full time	abattoir/butchery	no	no	no	no	no	no	yes	yes	yes	yes	no	no	no	no	whole day	regularly or always	no	0	0	0	large	3.65957	high
RVF18HB-0362	negative	4	0	0	0	0	0	0	0	1	1	1	1	0	1	1	1	0	1	male	black_african	43	secondary school	working within the abattoir area	full time	other	no	yes	no	no	no	no	no	yes	yes	no	no	no	no	no	whole day	regularly or always	no	1	0	0	large	3.65957	high
RVF18HB-0363	negative	2	1	1	0	0	0	0	1	1	1	1	1	0	1	1	1	0	1	male	black_african	32	secondary school	working within the abattoir area	full time	other	no	yes	no	no	no	no	no	no	yes	yes	no	no	no	no	whole day	regularly or always	no	0	0	0	large	3.65957	high
RVF18HB-0364	negative	18	0	0	0	0	0	0	1	0	1	1	1	0	1	1	1	0	1	male	black_african	50	secondary school	working within the abattoir area	full time	abattoir/butchery	no	yes	no	no	no	no	no	yes	yes	yes	no	no	no	no	whole day	regularly or always	no	0	0	0	large	3.65957	high
RVF18HB-0365	negative	6	1	1	1	0	1	0	1	0	1	1	1	0	1	1	1	0	1	male	black_african	27	secondary school	working within the abattoir area	full time	agriculture	yes	yes	yes	yes	yes	yes	yes	yes	yes	yes	yes	yes	yes	yes	whole day	regularly or always	no	0	0	0	large	3.65957	high
RVF18HB-0366	positive	3	0	0	0	0	0	0	1	1	1	1	1	0	1	1	1	0	1	male	black_african	42	secondary school	working within the abattoir area	full time	other	no	yes	no	no	yes	no	no	yes	yes	yes	no	no	no	no	whole day	regularly or always	no	0	0	0	large	3.65957	high
RVF18HB-0367	negative	4	0	0	0	0	0	0	1	1	1	1	1	0	1	1	1	0	1	male	black_african	26	secondary school	working within the abattoir area	full time	other	no	no	yes	yes	no	yes	yes	yes	yes	yes	no	no	no	no	whole day	regularly or always	no	0	0	0	large	3.65957	high
RVF18HB-0368	negative	5	0	0	0	0	0	0	1	1	1	1	1	0	1	1	1	0	1	male	black_african	55	secondary school	working within the abattoir area	full time	other	no	yes	no	no	no	no	no	yes	yes	yes	no	no	no	no	whole day	regularly or always	no	1	0	0	large	3.65957	high
RVF18HB-0369	negative	1	0	0	0	0	0	0	0	0	1	1	1	0	1	1	1	0	1	male	black_african	20	secondary school	working within the abattoir area	full time	abattoir/butchery	no	no	yes	yes	yes	no	yes	yes	yes	yes	no	yes	yes	no	<1 hour	regularly or always	yes	0	0	0	large	3.65957	high
RVF18HB-0370	negative		0	0	0	0	0	0	0	1	1	1	1	0	1	1	1	0	1	male	black_african	24	secondary school	working within the abattoir area	full time	other	yes	no	yes	yes	no	no	no	yes	yes	yes	no	no	no	no	whole day	regularly or always	no	0	0	0	large	3.65957	high
RVF18HB-0371	negative	13	0	0	0	0	0	0	0	0	1	1	1	0	1	1	1	0	1	male	black_african	44	secondary school	working within the abattoir area	full time	abattoir/butchery	no	yes	no	no	no	no	no	yes	yes	yes	yes	yes	no	no	whole day	regularly or always	no	0	0	0	large	3.65957	high
RVF18HB-0372	negative	4	1	1	0	0	0	0	1	1	1	1	1	0	1	1	1	0	1	male	black_african	34	secondary school	working within the abattoir area	full time	other	yes	yes	yes	yes	yes	yes	yes	yes	yes	yes	yes	yes	yes	no	whole day	regularly or always	no	0	0	0	large	3.65957	high
RVF18HB-0373	negative		0	0	0	0	0	0	0	0	1	1	1	0	1	1	1	0	1	male	black_african	39	secondary school	working within the abattoir area	full time	other	no	no	no	no	no	no	no	yes	yes	no	no	no	no	no	whole day	regularly or always	no	0	0	0	large	3.65957	high
RVF18HB-0374	negative	12	0	0	0	0	0	0	1	1	1	1	1	0	1	1	1	0	1	female	black_african	39	secondary school	working within the abattoir area	full time	other	no	yes	no	no	yes	no	no	yes	yes	no	no	no	no	yes	whole day	regularly or always	no	0	0	0	large	3.65957	high
RVF18HB-0375	negative		0	0	0	0	0	0	0	0	1	1	1	0	1	1	1	0	1	male	black_african	25	secondary school	working within the abattoir area	full time	other	no	yes	no	no	no	no	no	yes	yes	no	no	no	no	no	<1 hour	never or sometimes	yes	0	0	0	large	3.65957	high
RVF18HB-0376	negative	13	0	0	0	0	0	0	1	1	1	1	1	0	1	1	1	0	1	male	black_african	45	secondary school	working within the abattoir area	full time	other	no	yes	no	no	yes	no	no	yes	yes	no	no	no	no	yes	whole day	regularly or always	no	0	0	0	large	3.65957	high
RVF18HB-0377	negative	10	0	0	0	0	0	0	0	1	1	1	1	0	1	1	1	0	1	male	black_african	47	secondary school	working within the abattoir area	full time	abattoir/butchery	no	yes	no	no	no	no	no	yes	yes	yes	no	no	no	no	whole day	regularly or always	no	0	0	0	large	3.65957	high
RVF18HB-0378	negative	2	0	0	0	0	0	0	0	1	1	1	1	0	1	1	1	0	1	male	black_african	40	secondary school	working within the abattoir area	full time	other	no	no	yes	yes	no	no	yes	yes	yes	yes	no	no	no	no	whole day	regularly or always	no	0	0	0	large	3.65957	high
RVF18HB-0379	positive	3	0	0	0	0	0	0	0	0	1	1	1	0	1	1	1	0	1	female	black_african	31	secondary school	working within the abattoir area	full time	other	no	yes	no	no	no	no	no	yes	yes	no	no	no	no	no	whole day	regularly or always	no	0	0	0	large	3.65957	high
RVF18HB-0380	negative	4	0	0	0	0	0	0	0	1	1	1	1	0	1	1	1	0	1	male	black_african	52	secondary school	working within the abattoir area	full time	other	no	no	no	no	no	no	no	yes	yes	yes	no	no	no	no	whole day	regularly or always	no	0	0	0	large	3.65957	high
RVF18HB-0381	positive	1	0	0	0	0	0	0	1	1	1	1	1	0	1	1	1	0	1	male	black_african	30	secondary school	working within the abattoir area	full time	other	no	no	no	no	no	no	no	yes	yes	yes	no	no	no	no	whole day	regularly or always	no	0	0	0	large	3.65957	high
RVF18HB-0382	positive	13	0	0	0	0	0	0	1	0	1	1	1	0	1	1	1	0	1	male	black_african	52	secondary school	working within the abattoir area	full time	other	no	yes	no	no	yes	no	no	yes	yes	yes	no	no	no	no	whole day	regularly or always	no	0	0	0	large	3.65957	high
RVF18HB-0383	positive		0	0	0	0	0	0	1	0	1	1	1	0	1	1	1	0	1	male	black_african	58	secondary school	working within the abattoir area	full time	other	no	yes	no	no	yes	no	no	yes	yes	yes	no	no	no	no	whole day	regularly or always	no	0	0	0	large	3.65957	high
RVF18HB-0384	negative										1	1	1	0	1	1	1	0	1																										0	0	large	3.65957	high
RVF18HB-0385	negative	3	1	0	0	0	0	1	1	1	1	1	1	0	1	1	1	0	1	male	black_african	31	higher education	working within the abattoir area	full time	abattoir/butchery	no	yes	no	no	no	no	no	yes	yes	no	no	no	no	no	whole day	regularly or always	no	0	0	0	large	3.65957	high
RVF18HB-0386											1	1	1	0	1	1	1	0	1																										0	0	large	3.65957	high
RVF18HB-0387	positive										1	1	1	0	1	1	1	0	1																										0	0	large	3.65957	high
RVF18HB-0388											1	1	1	0	1	1	1	0	1																										0	0	large	3.65957	high
RVF18HB-0389	negative										1	1	1	0	1	1	1	0	1																										0	0	large	3.65957	high
[truncated: 1 more columns]
